# Supplementary material for: Focal Recurrent Copy Number Alterations Characterize Disease Relapse in High Grade Serous Ovarian Cancer Patients with Good Clinical Prognosis: A Pilot Study
Source: Genes (Basel). 2019 Sep 5;10(9):678. doi: 10.3390/genes10090678 (PMC6770978; doi:10.3390/genes10090678)
Supplement: Supplementary file 1 [file genes-10-00678-s001.zip › Supplementary_Tables.xlsx]

## Sheet: Suppl table 1 
Table S1. Association between mutated hallmark gene sets and sensitivity class. P-value by Fisher’s exact test. FDR: false discovery rate.
HALLMARK gene sets	Number of mutated R samples	Number of mutated fS samples	p-value	FDR
HYPOXIA	0 of 11	7 of 16	0.0215781	0.747863
APICAL SURFACE	3 of 11	0 of 16	0.0564103	0.747863
DNA REPAIR	8 of 11	16 of 16	0.0564103	0.747863
HEDGEHOG SIGNALING	0 of 11	5 of 16	0.0598291	0.747863
GLYCOLYSIS	2 of 11	9 of 16	0.109023	0.899499
KRAS SIGNALING UP	4 of 11	11 of 16	0.130246	0.899499
WNT BETA CATENIN SIGNALING	9 of 11	16 of 16	0.156695	0.899499
E2F TARGETS	9 of 11	16 of 16	0.156695	0.899499
ESTROGEN RESPONSE LATE	1 of 11	6 of 16	0.183203	0.899499
HEME METABOLISM	4 of 11	2 of 16	0.187365	0.899499
COAGULATION	5 of 11	3 of 16	0.206441	0.899499
INFLAMMATORY RESPONSE	2 of 11	7 of 16	0.231121	0.899499
REACTIVE OXIGEN SPECIES PATHWAY	0 of 11	3 of 16	0.247863	0.899499
MITOTIC SPINDLE	4 of 11	10 of 16	0.25186	0.899499
PI3K AKT MTOR SIGNALING	3 of 11	2 of 16	0.370494	0.977177
OXIDATIVE PHOSPHORYLATION	2 of 11	6 of 16	0.404831	0.977177
ANGIOGENESIS	1 of 11	0 of 16	0.407407	0.977177
INTERFERON GAMMA RESPONSE	3 of 11	8 of 16	0.426679	0.977177
COMPLEMENT	4 of 11	9 of 16	0.440071	0.977177
G2M CHECKPOINT	3 of 11	7 of 16	0.447546	0.977177
CHOLESTEROL HOMEOSTASIS	0 of 11	2 of 16	0.498576	0.977177
INTERFERON ALPHA RESPONSE	0 of 11	2 of 16	0.498576	0.977177
MYC TARGETS V2	0 of 11	2 of 16	0.498576	0.977177
NOTCH SIGNALING	2 of 11	1 of 16	0.548718	0.977177
ADIPOGENESIS	1 of 11	4 of 16	0.618481	0.977177
MTORC1 SIGNALING	1 of 11	4 of 16	0.618481	0.977177
TNFA SIGNALING VIA NFKB	1 of 11	3 of 16	0.623932	0.977177
TGF BETA SIGNALING	1 of 11	3 of 16	0.623932	0.977177
IL2 STAT5 SIGNALING	2 of 11	5 of 16	0.661836	0.977177
BILE ACID METABOLISM	2 of 11	5 of 16	0.661836	0.977177
APOPTOSIS	3 of 11	3 of 16	0.661836	0.977177
PEROXISOME	3 of 11	3 of 16	0.661836	0.977177
EPITHELIAL MESENCHYMAL TRANSITION	5 of 11	5 of 16	0.686753	0.977177
MYC TARGETS V1	3 of 11	6 of 16	0.692449	0.977177
KRAS SIGNALING DN	4 of 11	8 of 16	0.695966	0.977177
MYOGENESIS	6 of 11	7 of 16	0.703567	0.977177
UNFOLDED PROTEIN RESPONSE	2 of 11	2 of 16	1	1
UV RESPONSE DN	4 of 11	6 of 16	1	1
IL6 JAK STAT3 SIGNALING	1 of 11	2 of 16	1	1
ESTROGEN RESPONSE EARLY	3 of 11	5 of 16	1	1
ANDROGEN RESPONSE	0 of 11	1 of 16	1	1
PROTEIN SECRETION	2 of 11	3 of 16	1	1
APICAL JUNCTION	4 of 11	7 of 16	1	1
XENOBIOTIC METABOLISM	2 of 11	3 of 16	1	1
FATTY ACID METABOLISM	3 of 11	4 of 16	1	1
P53 PATHWAY	11 of 11	16 of 16	1	1
UV RESPONSE UP	2 of 11	3 of 16	1	1
ALLOGRAFT REJECTION	3 of 11	5 of 16	1	1
SPERMATOGENESIS	5 of 11	8 of 16	1	1

## Sheet: Suppl table 2
Table S2. Association between mutated oncogenic pathways and sensitivity class. P-value by Fisher’s exact test. FDR: false discovery rate.
Oncogenic pathway	Number of mutated R samples	Number of mutated fS samples	p-value	FDR
Cell_Cycle	3 of 11	0 of 16	0.0564103	0.282051
TP53	8 of 11	16 of 16	0.0564103	0.282051
Hippo	2 of 11	9 of 16	0.109023	0.363411
PI3K	3 of 11	1 of 16	0.272935	0.582011
NOTCH	3 of 11	2 of 16	0.370494	0.582011
MYC	1 of 11	0 of 16	0.407407	0.582011
TGF-Beta	1 of 11	0 of 16	0.407407	0.582011
RTK-RAS	1 of 11	4 of 16	0.618481	0.693257
WNT	1 of 11	3 of 16	0.623932	0.693257
NRF2	0 of 11	0 of 16	1	1

## Sheet: Suppl table 3 
Table S3. Association between mutational signatures scores of the top-5 most represented COSMIC signatures and sensitivity class. P-value by Wilcoxon rank-sum test. FDR: false discovery rate.
Signature	Mean signature score in R group	Mean signature score in fs group	p-value	FDR
Signature.3	0.0408843	0.172927	0.0214197	0.107098
Signature.6	0	0.0541937	0.148033	0.251835
Signature.1	0.721225	0.548731	0.151101	0.251835
Unknown	0.0468233	0.0514104	0.67089	0.838612
Signature.15	0.0325394	0.0307976	1	1

## Sheet: Suppl Table 4
Table S4. Recurrently amplified or deleted regions in the TCGA-OV27 dataset identified by GISTIC.
Unique Name	Amplification Peak 2	Amplification Peak 5	Amplification Peak 9	Amplification Peak 8	Amplification Peak 1	Amplification Peak 7	Amplification Peak 10	Amplification Peak 3	Amplification Peak 6	Amplification Peak 4	Deletion Peak 11	Deletion Peak 4	Deletion Peak 2	Deletion Peak 7	Deletion Peak 5	Deletion Peak 6	Deletion Peak 9	Deletion Peak 8	Deletion Peak 12	Deletion Peak 3	Deletion Peak 10	Deletion Peak 1
cytoband	3q26.2	8q24.21	19q12	19p13.12	1p35.1	11q14.1	20q11.21	6q21	11p13	7q35	19p13.3	6q25.1	4q34.3	13q12.3	7p22.3	10q26.13	16p13.3	15q14	19q13.33	5q12.1	17q11.2	1p36.11
q value	1.3827e-05	1.3827e-05	0.0040372	0.0048726	0.0056954	0.013132	0.017506	0.033687	0.048598	0.095627	3.4625e-13	0.00054044	0.0020623	0.0048454	0.0058552	0.0098372	0.038273	0.056003	0.059083	0.066267	0.094161	0.097854
residual q value	1.3827e-05	1.3827e-05	0.0040372	0.0048726	0.0056954	0.013132	0.017506	0.033687	0.048598	0.095627	3.4625e-13	0.00054044	0.0020623	0.0049449	0.0058552	0.010195	0.040108	0.052826	0.058385	0.066267	0.094161	0.097854
wide peak boundaries	chr3:165509242-172044531	chr8:127588484-129842316	chr19:28954108-32422616	chr19:14712103-16569413	chr1:32868455-33496638	chr11:76284040-78964743	chr20:26197900-31130578	chr6:103825527-108310299	chr11:32246347-32760035	chr7:129248503-159138663	chr19:1-4675277	chr6:125141915-171115067	chr4:170674827-191154276	chr13:1-44415397	chr7:1-8010903	chr10:86277674-135534747	chr16:1-719932	chr15:1-55495406	chr19:40148585-50660472	chr5:44813655-118175941	chr17:29326736-29868139	chr1:1-149898950
genes in wide peak	hsa-mir-569	hsa-mir-1208	CCNE1	hsa-mir-1470	AK2	CAPN5	hsa-mir-1825	hsa-mir-587	WT1	hsa-mir-595	hsa-mir-637	hsa-mir-1913	hsa-mir-1305	hsa-mir-3168	hsa-mir-589	hsa-mir-202	hsa-mir-3176	hsa-mir-1266	hsa-mir-150	hsa-mir-548f-3	EVI2A	hsa-mir-3118-3
	hsa-mir-551b	hsa-mir-1207	UQCRFS1	CYP4F3	HPCA	CLNS1A	hsa-mir-3193	AIM1	EIF3M	hsa-mir-153-2	hsa-mir-4321	hsa-mir-1202	hsa-mir-4276	hsa-mir-621	hsa-mir-339	hsa-mir-378c	ARHGDIG	hsa-mir-147b	hsa-mir-4324	hsa-mir-548p	EVI2B	hsa-mir-3118-2
	BCHE	hsa-mir-1205	URI1	RAB8A	RBBP4	LRRC32	BCL2L1	PRDM1	WT1-AS	hsa-mir-671	hsa-mir-1909	hsa-mir-1273c	hsa-mir-548t	hsa-mir-4305	ACTB	hsa-mir-4297	HBA1	hsa-mir-1282	hsa-mir-220c	hsa-mir-583	NF1	hsa-mir-3118-1
	MECOM	hsa-mir-1204	ZNF536	NOTCH3	YARS	MYO7A	FOXS1	PREP	CCDC73	hsa-mir-1975	hsa-mir-3187	hsa-mir-3145	AGA	hsa-mir-2276	GNA12	hsa-mir-4296	HBA2	hsa-mir-627	hsa-mir-3191	hsa-mir-2277	OMG	hsa-mir-942
	CLDN11	MYC	POP4	SLC1A6	KIAA1522	NDUFC2	HCK	ATG5		hsa-mir-548f-4	hsa-mir-1302-11	hsa-mir-548a-2	SLC25A4	PARP4	GPER	hsa-mir-2110	HBM	hsa-mir-4310	hsa-mir-320e	hsa-mir-9-2	RAB11FIP4	hsa-mir-320b-1
	SERPINI1	POU5F1B	TSHZ3	TPM4	S100PBP	OMP	ID1	BVES		hsa-mir-490	AES	hsa-mir-588	CASP3	ALOX5AP	LFNG	hsa-mir-4295	HBQ1	hsa-mir-626	hsa-mir-769	hsa-mir-4280	MIR4724	hsa-mir-4256
	SERPINI2	PVT1	PLEKHF1	CYP4F2	SYNC	PAK1	PLAGL2	SEC63		hsa-mir-29b-1	AMH	ACAT2	DCTD	ATP12A	NUDT1	hsa-mir-548e	HBZ	hsa-mir-1233-2	hsa-mir-642	hsa-mir-582	MIR4733	hsa-mir-197
	PLD1	LOC727677	C19orf12	AP1M1	TMEM54	THRSP	KIF3B	C6orf203		hsa-mir-335	ATP5D	ARG1	F11	BRCA2	PDGFA	hsa-mir-609	MPG	hsa-mir-1233-1	hsa-mir-4323	hsa-mir-449c		hsa-mir-553
	PRKCI	MIR1205	DKFZp566F0947	AKAP8	RNF19B	GAB2	TM9SF4	SOBP		hsa-mir-183	AZU1	CCR6	ACSL1	CDK8	PMS2	hsa-mir-936	NME4	hsa-mir-211	hsa-mir-641	hsa-mir-581		hsa-mir-137
	SKIL	MIR1206	LOC148145	KLF2	FNDC5	TSKU	TPX2	QRSL1		ABP1	HCN2	CTGF	FAT1	CDX2	PRKAR1B	hsa-mir-1307	SOLH	hsa-mir-1268	AP2A1	APC		hsa-mir-760
	SLC2A2	MIR1207	LOC284395	ILVBL	ZBTB8OS	ODZ4	POFUT1	PDSS2		AKR1B1	BSG	EPB41L2	FRG1	ELF1	RAC1	hsa-mir-146b	NPRL3	hsa-mir-3118-6	AKT2	TRIM23		hsa-mir-186
	TERC	MIR1204	VSTM2B	CYP4F8	ZBTB8A	C11orf67	REM1	HACE1		BPGM	CDC34	EYA4	GPM6A	FGF9	RPA3	hsa-mir-3158-1	AXIN1	hsa-mir-3118-4	APOC1	ARSB		hsa-mir-1262
	SEC62	MIR1208	LOC100505835	BRD4	ZBTB8B	RSF1	HM13	BEND3		BRAF	CIRBP	ESR1	HMGB2	FOXO1	FSCN1	hsa-mir-608	RGS11	ACTC1	APOC1P1	BHMT		hsa-mir-3117
	PDCD10	PCAT1	THEG5	CASP14		ACER3	PDRG1	POPDC3		CALD1	CNN2	FUCA2	HPGD	FLT1	ZNF12	hsa-mir-1287	PIGQ	APBA2	APOC2	BTF3		hsa-mir-101-1
	TNIK			FAM32A		USP35	COX4I2	RTN4IP1		CASP2	CSNK1G2	GPR31	HSP90AA4P	FLT3	AIMP2	hsa-mir-607	RAB11FIP3	B2M	APOC4	CAMK4		hsa-mir-3116-2
	GPR160			OR7A17		KCTD14	MYLK2	BVES-AS1		CDK5	DAPK3	GRM1	ING2	GJA3	MAFK	hsa-mir-3157	MRPL28	NBEAP1	APOE	CAST		hsa-mir-761
	GOLIM4			OR10H3		ALG8	DEFB118	SCML4		CHRM2	CFD	HIVEP2	IRF2	GJB2	MAD1L1	hsa-mir-107	DECR2	BUB1B	ATP1A3	CCNB1		hsa-mir-30c-1
	MYNN			OR10H2		NARS2	DUSP15	LIN28B		CLCN1	ARID3A	IFNGR1	KLKB1	GPR12	EIF3B	hsa-mir-346	POLR3K	CAPN3	AXL	CCNH		hsa-mir-4255
	EIF5A2			OR10H1		INTS4	TSPY26P	LOC100422737		CPA1	EEF2	IGF2R	MTNR1A	GTF3A	CYTH3	ACADSB	LUC7L	CHRM5	BAX	CDK7		hsa-mir-552
	SLC7A14			OR7C2		B3GNT6	MLLT10P1			CPA2	EFNA2	KIF25	TLR3	HMGB1	KIAA0415	ACTA2	RAB40C	CHRNA7	BCAT2	CDO1		hsa-mir-4254
	FNDC3B			OR7A5		GDPD4	C20orf112			DPP6	ELANE	LAMA2	VEGFC	PDX1	KDELR2	ADAM8	TMEM8A	CKMT1B	BCKDHA	CETN3		hsa-mir-1976
	ZBBX			OR7C1		AQP11	C20orf160			EN2	GAMT	LPA	GLRA3	MAB21L1	ADAP1	ADD3	RHBDF1	CYP19A1	BCL3	CHD1		hsa-mir-3115
	LRRC31			AKAP8L		KCTD21	LINC00028			EPHA1	GNA11	MAS1	SORBS2	SMAD9	IQCE	ADRA2A	LINC00235	DUT	CEACAM1	CKMT2		hsa-mir-4253
	PHC3			EMR2		GUCY2E	TTLL9			EPHB6	GNA15	MAP3K4	SAP30	MIPEP	SUN1	ADRB1	PDIA2	EPB42	BLVRB	ERCC8		hsa-mir-1256
	ARPM1			CYP4F11		NDUFC2-KCTD14	ASXL1			EZH2	GNG7	MAP3K5	HAND2	PABPC3	WIPI2	FAS	SNRNP25	FBN1	C5AR1	AP3S1		hsa-mir-1290
	EGFEM1P			EPS15L1			DEFB115			GBX1	MKNK2	MLLT4	MFAP3L	UBL3	INTS1	ARL3	ITFG3	FGF7	CA11	COX7C		hsa-mir-1273d
	WDR49			WIZ			DEFB116			MNX1	GPX4	MYB	ADAM29	RFC3	EIF2AK1	BMPR1A	C16orf13	GABPB1	CALM3	CRHBP		hsa-mir-34a
	LRRC34			RASAL3			DEFB119			HTR5A	GZMM	NMBR	SCRG1	RFXAP	SNX8	BNIP3	FAM195A	GABRA5	CD37	HAPLN1		hsa-mir-4252
	RPL22L1			CYP4F12			DEFB121			INSIG1	MATK	OPRM1	DUX4	RNF6	FTSJ2	CASP7	WFIKKN1	GABRB3	CD79A	VCAN		hsa-mir-551a
	LRRIQ4			EPHX3			DEFB122			KCNH2	GADD45B	PARK2	FAM149A	RPL21	GET4	ENTPD1	C16orf11	GABRG3	CEACAM5	DHFR		hsa-mir-4251
	SAMD7			ZNF333			DEFB123			KEL	NFIC	PCMT1	FBXO8	SGCG	CCZ1	CHUK	WDR90	GALK2	CGB	EFNA5		hsa-mir-429
	TMEM212			EMR3			DEFB124			MEST	OAZ1	PDCD2	DUX2	SLC7A1	MIOS	ABCC2	NHLRC4	GANC	CEACAM3	F2R		hsa-mir-1302-2
	LOC646168			HSH2D			FRG1B			MKLN1	PALM	ENPP1	PDLIM3	TRPC4	RNF216	COL17A1	LOC100134368	GATM	CEACAM7	F2RL1		ABCA4
	MIR551B			SYDE1			XKR7			NDUFB2	POLR2E	ENPP3	AADAT	TUBA3C	ZNF853	COX15	DDX11L10	GCHFR	CEACAM8	F2RL2		ACADM
	MIR569			PGLYRP2			PSIMCT-1			NOS3	POLRMT	PEX7	GALNT7	ZMYM2	CYP2W1	CPN1	MIR3176	PDIA3	CEACAM4	FER		ADORA3
	LOC100128164			CIB3			MIR3193			CNOT4	MAP2K2	PLAGL1	CLDN22	IFT88	HEATR2	CTBP2		HDC	CKM	FOXD1		AGL
				OR1I1						NRF1	PRTN3	PLG	NEIL3	TNFSF11	ZDHHC4	CYP2C19		ONECUT1	AP2S1	GLRX		AK2
				CCDC105						PIP	PTBP1	PSMB1	UFSP2	CCNA1	CHST12	CYP2C8		IPW	CLC	GTF2H2		AK4
				CYP4F22						PODXL	RPS15	PTPRK	CDKN2AIP	MTMR6	RADIL	CYP2C9		ITPKA	CLPTM1	GZMA		ALPL
				LOC126536						PRSS1	SGTA	RPS6KA2	ODZ3	DCLK1	PAPOLB	CYP2C18		IVD	CRX	GZMK		ALX3
				OR10H4						PRSS2	SH3GL1	RPS12	LRP2BP	ZMYM5	C1GALT1	CYP2E1		LTK	CYP2A6	HEXB		AMPD1
				FLJ25328						TAS2R38	STK11	SGK1	STOX2	KL	FAM20C	CYP17A1		MAP1A	CYP2A7	HMGCR		AMPD2
				OR10H5						PTN	TBXA2R	SLC22A1	KIAA1430	MTRF1	RBAK	CYP26A1		MEIS2	CYP2A13	HTR1A		AMY1A
				CLEC17A						PTPRN2	TCF3	SLC22A3	SPCS3	NUPL1	C7orf26	DMBT1		MFAP1	CYP2B6	IL6ST		AMY1B
				CYP4F24P						RARRES2	THOP1	SLC22A2	TRAPPC11	FRY	MICALL2	DNTT		TRPM1	CYP2B7P1	ISL1		AMY1C
				OR7A10						RHEB	TLE2	SOD2	MLF1IP	SLC25A15	FBXL18	DOCK1		MYO5A	CYP2F1	ITGA1		AMY2A
				UCA1						SHH	MADCAM1	T	NBLA00301	LHFP	TTYH3	DUSP5		NDN	DBP	ITGA2		AMY2B
				MIR1470						SLC4A2	SF3A2	TBP	WWC2	USPL1	USP42	ECHS1		OCA2	DMPK	KCNN2		RHOC
										SMARCD3	PPAP2C	TCF21	CEP44	MRPS31	PSMG3	EMX2		PLCB2	DMWD	KIF2A		RERE
										AKR1D1	S1PR4	TCP1	SNX25	SAP18	C7orf50	FGF8		MAPK6	MEGF8	TNPO1		ATP1A1
										SSBP1	AP3D1	TCP10	MGC45800	N4BP2L2	CARD11	FGFR2		RAD51	EMP3	LNPEP		ATP5F1
										TBXAS1	APBA3	TCTE3	WDR17	POSTN	TNRC18	GFRA1		RYR3	ERCC1	CD180		ATP6V0B
										UBE2H	MED16	DYNLT1	ZFP42	GJB6	C7orf70	GLUD1		SCG5	ERCC2	MAN2A1		BAI2
										VIPR2	CHAF1A	THBS2	SPATA4	HSPH1	ZFAND2A	GOT1		SLC12A1	ERF	MAP1B		BCL9
										XRCC2	EBI3	TNFAIP3	ENPP6	WASF3	COX19	PRLHR		SNRPN	FBL	MCC		BMP8B
										ZYX	FSTL3	TPD52L1	ASB5	WBP4	KIAA1908	GPR26		SORD	FCGRT	MEF2C		BRDT
										ARHGEF5	APC2	UTRN	C4orf38	AKAP11	GPR146	GRK5		SPINT1	FLT3LG	MAP3K1		C1QA
										ZNF212	ABCA7	EZR	RWDD4	EXOSC8	AMZ1	GRID1		SRP14	FOSB	MOCS2		C1QB
										ZNF282	HMG20B	VIP	CCDC111	PDS5B	TMEM184A	HABP2		THBS1	FTL	MSH3		C1QC
										CUL1	SEMA6B	STL	TRIML2	KIAA0564	BRAT1	HELLS		TJP1	FUT1	NAIP		C8A
										TRIM24	UQCR11	EPM2A	CCDC110	SPG20	SDK1	HHEX		TP53BP1	FUT2	NDUFS4		C8B
										MGAM	SBNO2	STX7	CYP4V2	MTUS2	FOXK1	HMX2		TYRO3	GIPR	PAM		CA6
										DGKI	ZFR2	PEX3	LOC285441	SACS	MMD2	TLX1		UBE3A	GPR4	PCSK1		CAPZA1
										ACCN3	PIP5K1C	RNASET2	LOC285501	LATS2	DAGLB	HPS1		MKRN3	GRIK5	PDE4D		CAPZB
										PDIA4	HMHA1	STX11	LOC339975	SNORD102	CCZ1B	HTR7		SLC30A4	GRIN2D	PGGT1B		CASP9
										UBE3C	SHC2	SYNJ2	TRIML1	NBEA	SLC29A4	IDE		PAR5	ARHGAP35	PIK3R1		CASQ2
										FAM131B	TIMM13	VNN2	ANKRD37	C13orf15	RSPH10B	IFIT2		EIF3J	GSK3A	PMCHL2		RUNX3
										FAM115A	DAZAP1	VNN1	LOC389247	DNAJC15	TFAMP1	IFIT1		JMJD7-PLA2G4B	GYS1	RAD17		CD2
										DNAJB6	SNORD37	TAAR5	HELT	ALG5	UNCX	IFIT3		SNAP23	FOXA3	RASA1		TNFRSF8
										ABCF2	FGF22	MAP7	LOC401164	POLR1D	COL28A1	INPP5A		HERC2	HRC	RASGRF2		CD53
										FASTK	TJP3	LATS1	FAM92A3	CRYL1	LOC389458	KIF11		SNURF	PRMT1	RPS23		CD58
										ABCB8	ITGB1BP3	TAAR2	HSP90AA6P	POMP	ELFN1	ABLIM1		USP8	IRF3	SMN1		CDA
										PAXIP1	SLC39A3	TAAR3	C4orf47	UFM1	GRID2IP	LIPA		SLC28A2	KCNA7	SMN2		CDK11B
										KLHDC10	THEG	MED23	DUX4L4	ATP8A2	ZNF815	MGMT		COPS2	KCNJ14	SRP19		CDC20
										SSPO	ZBTB7A	QKI	GALNTL6	IL17D	RNF216P1	MKI67		TGM5	KCNN4	TAF9		CDC42
										NUP205	FZR1	AKAP7	FRG2	MPHOSPH8	PMS2CL	MXI1		PPIP5K1	LHB	TBCA		CDKN2C
										CLEC5A	SIRT6	TBPL1	SLED1	SOHLH2	FLJ44511	NDUFB8		AQR	LIG1	NR2F1		CD52
										MKRN1	PIAS4	WTAP	FLJ38576	ENOX1	LOC442497	NFKB2		SECISBP2L	LIPE	THBS4		RCC1
										CNTNAP2	LSM7	AKAP12	DUX4L6	PSPC1	MIR339	NRAP		ARHGAP11A	BCAM	XRCC4		CHI3L2
										GIMAP2	MBD3	KIAA0408	DUX4L5	TNFRSF19	ZNF890P	OAT		LCMT2	MAP3K10	ST8SIA4		CLCA1
										OR2F1	MIER2	PHACTR2	DUX4L3	FAM48A	OCM	PAX2		SLC12A6	CEACAM6	REEP5		CLCN6
										SLC13A4	PCSK4	BCLAF1	LINC00290	CENPJ	MIR589	PDE6C		BCL2L10	NOVA2	SERF1A		CLCNKA
										COPG2	C19orf24	UST	LOC728175	RNF17	RSPH10B2	PGAM1		RASGRP1	NPAS1	ENC1		CLCNKB
										TPK1	PLEKHJ1	CITED2	DUX4L2	COG6	LOC729852	PITX3		SERF2	NTF4	AP3B1		PLK3
										DENND2A	STAP2	HBS1L	LOC731424	XPO4	LOC100131257	PNLIP		GNB5	NUCB1	PPAP2A		CNN3
										ZNF777	BTBD2	PDE10A	CLDN24	MRP63	LOC100288524	PNLIPRP1		ARPP19	PAFAH1B3	PDE8B		CNR2
										TMEM176B	RNF126	RAB32	LOC100288255	NAA16	RBAK-LOC389458	PNLIPRP2		SLC27A2	PLAUR	HSPB3		COL8A2
										HIPK2	CCDC94	KATNA1	MIR1305	PROSER1	MIR4648	PPP1R3C		GPR176	POU2F2	ATG12		COL9A2
										WDR91	C19orf10	FGFR1OP	MIR4276	KATNAL1	MIR4655	HTRA1		CHP	PPP5C	NREP		COL11A1
										REPIN1	NCLN	SCAF8	MIR3945	KBTBD7	MIR4656	PSD		OIP5	PRRG2	RAB9BP1		COL16A1
										ATP6V0A4	SPPL2B	TAB2	LOC100506085	C13orf33		PTEN		BAHD1	PSG1	HOMER1		CORT
										TAS2R3	SHD	SASH1	LOC100506122	KBTBD6		PTPRE		FAN1	PSG2	SCAMP1		CPT2
										TAS2R4	WDR18	SYNE1	LOC100506229	STARD13		ALDH18A1		CEP152	PSG3	CARTPT		CRYZ
										CPA4	REXO1	HEY2		N4BP2L1		RBP4		MAPKBP1	PSG4	TTC37		CSF1
										PRKAG2	ZNF77	HEBP2		TPTE2		RGS10		GOLGA8A	PSG5	ZFYVE16		CSF3R
										ZC3HC1	C19orf29	CCDC28A		EPSTI1		SCD		RTF1	PSG6	PJA2		CTBS
										LUC7L2	CELF5	MTHFD1L		CG030		SFRP5		CYFIP1	PSG7	EDIL3		CTH
										MRPS33	FSD1	MOXD1		CSNK1A1L		FBXW4		MGA	PSG9	COL4A3BP		CTPS
										NUB1	TLE6	IPCEF1		RXFP2		SLC18A2		DMXL2	PSG11	LHFPL2		CYP2J2
										TAS2R5	LPPR3	TIAM2		TEX26		SLIT1		VPS39	PSMC4	CWC27		CYP4A11
										CHPF2	ZNF556	C6orf123		FAM216B		SNCG		FAM189A1	PTGIR	CCNO		CYP4B1
										NCAPG2	UBXN6	FBXO5		B3GALTL		TAF5		AP4E1	PVR	NSA2		DAB1
										CHCHD3	OR4F17	RGS17		DGKH		TCF7L2		CCNDBP1	PVRL2	FST		DBT
										WDR60	FAM108A1	PDE7B		STOML3		TECTB		EID1	RELB	POLR3G		GADD45A
										TMEM140	DOHH	DLL1		EEF1DP3		TIAL1		C15orf2	RPL18	PLK2		DDOST
										GIMAP4	KLF16	MRPL18		FAM123A		TLL2		C15orf63	RPS11	IQGAP2		DFFA
										GIMAP5	DOT1L	CLDN20		USP12		UROS		TMEM87A	RPS19	SMA4		DFFB
										TMEM176A	KISS1R	NOX3		MTIF3		WNT8B		RPAP1	RRAS	SMA5		DHCR24
										TRPV6	CREB3L3	HDDC2		GSX1		XPNPEP1		DKFZP434L187	RTN2	ESM1		DIO1
										AGK	HDGFRP2	TFB1M		N6AMT2		SHOC2		PLDN	SEPW1	ADAMTS6		DPH2
										TRPV5	LMNB2	AIG1		SKA3		ADAM12		GREM1	SLC1A5	RHOBTB3		DPYD
										ZC3HAV1	RAX2	SNX9		EFHA1		UTF1		RPUSD2	SLC8A2	ELL2		DR1
										AKR1B10	MUM1	VTA1		SPATA13		LIPF		TUBGCP4	SNRNP70	SV2C		DVL1
										ACTR3B	MPND	BRP44L		LNX2		EIF3A		SCG3	SNRPA	MRPS27		E2F2
										KIAA1147	ATCAY	HECA		ZDHHC20		GBF1		TMOD3	SNRPD2	PPIP5K2		ECE1
										ESYT2	MIDN	IL20RA		PAN3		LDB1		TMOD2	SULT2B1	PPWD1		S1PR1
										ZNF398	R3HDM4	UNC93A		PHF2P1		BTRC		EHD4	SULT2A1	OTP		EDN2
										KIAA1549	C19orf6	MTRF1L		SUGT1P3		CH25H		DUOX2	TGFB1	SKIV2L2		PHC2
										MLL3	TPGS1	AHI1		SLC46A3		PKD2L1		MYEF2	TULP2	SSBP2		CELSR2
										EXOC4	REEP6	RMND1		ANKRD20A9P		BTAF1		NDUFAF1	VASP	BHMT2		MEGF6
										GALNT11	IZUMO4	PHF10		C1QTNF9		PAPSS2		RSL24D1	XRCC1	PART1		EPHA2
										LMBR1	SCAMP4	VNN3		FREM2		INA		NUSAP1	ZNF45	FAM169A		ELAVL4
										LINC00244	ADAT3	C6orf70		LINC00442		PDLIM1		TMEM85	ZNF221	RNU5E-1		ENO1
										NOM1	ZNF554	ECHDC1		TPTE2P6		SMC3		SPTBN5	ZNF222	RNU5D-1		EPB41
										PARP12	GRIN3B	AGPAT4		RASL11A		NEURL		CTDSPL2	ZNF155	DIMT1		EPHA8
										CREB3L2	MRPL54	TULP4		C1QTNF9B		BUB3		KLF13	ZNF180	DMGDH		EPHB2
										LRRC61	LRG1	HYMAI		SHISA2		LGI1		DUOX1	ZNF223	TMED7		EPS15
										C7orf49	TMIGD2	GPR126		NHLRC3		NOLC1		MAGEL2	ZNF224	IPO11		EXTL1
										ZNF767	TNFAIP8L1	KIAA1244		SERTM1		GSTO1		DLL4	ZNF225	GCNT4		EXTL2
										TTC26	ZNF57	NHSL1		LINC00547		BAG3		INO80	ZNF226	COMMD10		EYA3
										JHDM1D	JSRP1	PLEKHG1		LINC00548		MINPP1		TRPM7	ZNF227	POLK		F3
										TMUB1	MOB3A	ARID1B		ATP5EP2		KIF20B		PPP1R14D	ZFP112	ERAP1		FAAH
										SLC37A3	MFSD12	TMEM181		LOC440131		SH3PXD2A		MTMR10	ZNF229	PELO		FABP3
										KRBA1	GIPC3	ZBTB2		C1QTNF9B-AS1		FAM53B		ZNF770	ZNF230	DHX29		FCGR1A
										SLC35B4	C19orf21	C6orf115		SNORA27		SLK		FLJ10038	SYMPK	FLJ11235		FCGR1B
										TMEM209	PLK5	PBOV1		BASP1P1		ZNF518A		HAUS2	MIA	DDX4		FGR
										OR6W1P	C2CD4C	TRMT11		TPTE2P1		DCLRE1A		FAM82A2	LTBP4	SGTB		FHL3
										ADCK2	CIRBP-AS1	PERP		PRHOXNB		FRAT1		DNAJC17	TEAD2	ARL15		FOXE3
										PLXNA4	C19orf25	SMOC2		ZAR1L		ACTR1A		NOP10	PPFIA3	GIN1		FOXD2
										ZC3HAV1L	ATP8B3	ALDH8A1		TTL		SMNDC1		MYO5C	PLA2G4C	AGGF1		FMO5
										LOC93432	DIRAS1	ULBP3		MIR621		NPM3		NDNL2	NAPA	WDR41		MTOR
										CPA5	ZNF555	OR2A4		CCDC169		GLRX3		FAM214A	FCGBP	TRIM36		FUCA1
										CEP41	ANKRD24	C6orf211		ANKRD26P3		RPP30		C15orf24	PGLYRP1	RIOK2		IFI6
										C7orf29	C19orf26	ZDHHC14		RPL21P28		DPYSL4		PAK6	ARHGEF1	DEPDC1B		GABRD
										TSGA13	CSNK1G2-AS1	ADGB		LINC00426		TACC2		DTWD1	DYRK1B	BDP1		GALE
										AGAP3	C19orf77	FRMD1		LINC00421		SORBS1		CASC5	NUMBL	ERBB2IP		GBP1
										C7orf13	ODF3L2	AGPAT4-IT1		PAN3-AS1		ERLIN1		AVEN	CYTH2	FEM1C		GBP2
										OR9A4	ADAMTSL5	C6orf208		MIR548F5		LBX1		ATP10A	ZNF235	NLN		GBP3
										OR9A2	TMPRSS9	C6orf97		MIR2276		MGEA5		GJD2	DHX34	SEMA6A		GFI1
										C7orf34	NDUFS7	MYCT1		MIR320D1		TUBGCP2		STARD9	SAE1	ARRDC3		GJA4
										TMEM139	C19orf35	ULBP2		MIR4305		PRDX3		VPS18	TOMM40	ZSWIM6		GJA5
										NOBOX	WASH5P	ULBP1		LINC00327		C10orf116		SQRDL	RABAC1	ANKRA2		GJA8
										OR2A14	ONECUT3	LPAL2		OR7E37P		VAX1		ZFP106	ZNF234	MCCC2		GJB3
										OR6B1	MEX3D	PPP1R14C		TEX26-AS1		ATE1		SPATA5L1	PPP1R13L	EPB41L4A		GJB5
										OR2F2	FLJ45445	RNF146		SPG20OS		LDB3		CHAC1	CD3EAP	CENPK		GCLM
										ZNF786	PRSS57	SF3B5		LOC100507240		SEC23IP		C15orf29	RUVBL2	ERAP2		GNAI3
										PRSS37	C19orf29-AS1	TAAR8		CCDC169-SOHLH2		RAB11FIP2		ATP8B4	KDELR1	RGNEF		GNAT2
										KLF14	PLIN5	RSPH3		MIR4499		CPEB3		WDR76	HNRNPUL1	FBXL17		GNB1
										C7orf45	FAM138F	TTLL2		LOC100616668		INPP5F		TMEM62	CLASRP	YTHDC2		GNG5
										SVOPL	LINGO3	FBXO30				DUX4		SEMA6D	KPTN	SLC30A5		SFN
										MTPN	FAM138A	L3MBTL3				NT5C2		SPG11	PNKP	CENPH		GPR3
										LRGUK	MIR637	FAM120B				PDCD11		ELL3	ATF5	GPBP1		GPX7
										ASB10	PLIN4	FNDC1				SORCS3		NIPA2	CARD8	PARP8		GRIK3
										PRSS58	C19orf71	RSPO3				WAPAL		C15orf48	CYP2G1P	ANKRD55		GSTM1
										RNF32	LOC100288123	LRP11				PPRC1		C15orf41	CIC	MCTP1		GSTM2
										TRY6	MIR1909	LTV1				FAM175B		SPPL2A	ZC3H4	PTCD2		GSTM3
										LOC154761	MIR1227	SERAC1				RRP12		ZFYVE19	FBXO46	ELOVL7		GSTM4
										CLEC2L	MIR3187	REPS1				TBC1D12		FRMD5	ETHE1	C5orf44		GSTM5
										C7orf55	MIR4321	PPIL4				DNMBP		DISP2	RPL13A	NUDT12		GTF2B
										LOC154822	MIR4746	LINC00473				FRAT2		CHRFAM7A	SYNGR4	ATG10		GUCA2A
										TMEM213	MIR4745	ARHGAP18				IFIT5		ULK4P3	PRG1	SPATA9		GUCA2B
										GIMAP8		SYTL3				DPCD		ULK4P1	CBLC	TSSK1B		HCRTR1
										CRYGN		FAM54A				SEC31B		ARHGAP11B	NUP62	FAM172A		HDAC1
										ZNF425		SFT2D1				ATRNL1		ATPBD4	PPP1R15A	GPR98		ZBTB48
										LOC155060		TMEM200A				C10orf137		C15orf57	PLD3	UTP15		HMGN2
										ZNF746		C6orf72				TCTN3		C15orf23	EML2	ZCCHC9		HMGCL
										ATP6V0E2		IL22RA2				C10orf12		BMF	PRKD2	ANKRD32		HMGCS2
										RBM33		C6orf192				ANKRD2		SHF	ZNF473	ZBED3		HPCA
										GALNTL5		TAGAP				CNNM1		DUOXA1	CCDC9	GFM2		HSD3B1
										GIMAP7		ADAT2				MYOF		SNORD107	IRF2BP1	SPZ1		HSD3B2
										ZNF467		TAAR9				DUX2		CHST14	FGF21	TSLP		IGSF3
										GIMAP1		TAAR1				ANKRD1		CASC4	SNORD35A	C5orf30		HSPG2
										LOC202781		STXBP5				PDCD4		TUBGCP5	SNORD34	SLC25A46		HTR1D
										C7orf33		NCOA7				VENTX		TGM7	SNORD33	NDUFAF2		HTR6
										FABP5P3		HINT3				C10orf28		CATSPER2	SNORD32A	MRPS36		ID3
										UBN2		PACRG				POLL		LEO1	ZNF285	ATP6AP1L		CYR61
										TAS2R39		RAET1E				BLNK		NIPA1	LYPD3	SNX18		IL12RB2
										TAS2R40		LOC153910				KCNIP2		PLA2G4E	BBC3	EPB41L4A-AS1		TNFRSF9
										TAS2R41		ZC2HC1B				CUZD1		TRIM69	DKKL1	FCHO2		INPP5B
										CNPY1		CNKSR3				CALY		PAR1	GPR77	RAB3C		IPP
										LOC285889		RAET1L				EXOSC1		C15orf43	DHDH	LYSMD3		JAK1
										FLJ40852		SAMD3				CALHM2		LOC145663	SLC6A16	C5orf35		JUN
										LOC285965		MGC34034				CUTC		LOC145845	CYP2S1	IL31RA		KCNA2
										FAM115C		SLC2A12				PLCE1		TMCO5A	STRN4	EMB		KCNA3
										ZNF775		LOC154092				CHST15		ZSCAN29	SERTAD3	SLCO6A1		KCNA10
										LOC285972		PNLDC1				SUFU		TTBK2	SERTAD1	JMY		KCNC4
										ATG9B		RNF217				ACSL5		CDAN1	GLTSCR2	POU5F2		KCND3
										FLJ40288		LOC154449				PANK1		STRC	GLTSCR1	TMEM171		STMN1
										MESTIT1		OLIG3				EXOC6		CSNK1A1P1	EHD2	TMEM174		LCK
										TAS2R60		TXLNB				FAM35A		OTUD7A	NOSIP	POC5		LEPR
										CTAGE6P		DACT2				CCNJ		SPRED1	HSD17B14	STARD4		TACSTD2
										AGBL3		C6orf118				2019-03-05		PGBD4	VRK3	WDR36		MAGOH
										OR6V1		OSTCP1				ZRANB1		ADAL	PTOV1	ACOT12		MATN1
										OR2A12		C6orf191				TTC40		EXD1	RAB4B	SREK1		MFAP2
										OR2A1		WDR27				NSMCE4A		FSIP1	TRPM4	SLC38A9		MOV10
										STRA8		SHPRH				CNNM2		RHOV	QPCTL	TMEM167A		MPL
										KLRG2		LINC00326				C10orf26		C15orf33	FAM83E	MBLAC2		MSH4
										WDR86		LOC285740				C10orf118		UBR1	RASIP1	TMEM161B		MTF1
										LOC349160		LOC285796				CRTAC1		PATL2	TMEM160	MARVELD2		MTHFR
										GSTK1		PRR18				CEP55		LPCAT4	PIH1D1	ARSK		MUTYH
										FLJ43663		TAAR6				CWF19L1		PLA2G4F	ATP5SL	FAM81B		MYCL1
										FAM180A		SLC35D3				RNLS		LRRC57	C19orf73	CCDC112		NASP
										OR2A25		ZC3H12D				PI4K2A		LYSMD2	PNMAL1	MIER3		NBL1
										OR2A5		ECT2L				HIF1AN		C15orf55	TMEM143	CDC20B		NDUFS5
										RAB19		NUP43				WDR11		WDR72	SMG9	PAPD4		NFIA
										OR2A7		C6orf58				FAM178A		HMGN2P46	IRGC	DCP2		NFYC
										OR2A20P		RAET1G				DHX32		SLC24A5	CABP5	LIX1		NGF
										LOC401431		HMGA1P7				PPP2R2D		LOC283683	SPHK2	ZNF366		NHLH2
										OR2A42		SUMO4				FAM45B		OR4N4	LGALS14	FAM151B		NOTCH2
										MIR153-2		CENPW				TDRD1		LOC283710	EXOSC5	S100Z		NPPA
										MIR182		C6orf174				BCCIP		FAM98B	MEIS3	CCDC125		NPPB
										MIR183		C6orf120				C10orf2		PLA2G4D	CEACAM19	C5orf27		NRAS
										MIR29A		THEMIS				TM9SF3		HERC2P3	SLC17A7	GAPT		NRD1
										MIR29B1		SAMD5				ENTPD7		GOLGA6L1	CD177	CMYA5		YBX1
										MIR96		IYD				AS3MT		GOLGA8G	RCN3	AQPEP		ROR1
										AKR1B15		DKFZp451B082				STAMBPL1		GOLGA8IP	PNMAL2	ANKRD31		OPRD1
										CTAGE15P		TCP10L2				GPAM		SNORD108	PRR12	SERINC5		ORC1
										OR2A9P		LINC00242				KIAA1598		SNORD109A	PLEKHA4	LOC257396		OVGP1
										OR2A2		GTF2H5				FAM160B1		SNORD109B	PRX	KIAA0825		PAFAH2
										MIR335		FLJ46906				SEMA4G		SNORD115-1	SPTBN4	GPR150		PRDX1
										ARHGEF35		LOC441177				PLEKHA1		WHAMMP3	MARK4	NBPF22P		PAX7
										GIMAP6		SNORD101				AVPI1		POTEB	SCAF1	C5orf64		PDE4B
										WEE2		SNORD100				HPSE2		GLDN	TSKS	RNF180		PDZK1
										MIR490		SNORA33				FAM204A		FMN1	DMRTC2	SREK1IP1		PEX10
										ZNF862		LOC643623				LHPP		SNORD64	ELSPBP1	RGMB		PEX14
										LOC645249		CTAGE9				MMS19		PAR4	LIN7B	RFESD		PGD
										LOC646329		LOC645434				NOC3L		PAR-SN	HIF3A	ANKRD34B		PGM1
										C7orf73		RAET1K				IKZF5		LOC348120	ZNF574	IDAS		PIK3CD
										ACTR3C		MLLT4-AS1				ZDHHC6		MRPL42P5	TRAPPC6A	ACTBL2		PIN1P1
										MIR595		SNORA20				CUEDC2		USP50	FKRP	FAM174A		PLA2G2A
										LOC728377		SNORA29				FBXL15		C15orf52	ZNF576	MTX3		PLA2G5
										LOC728743		LOC729176				C10orf76		TNFAIP8L3	TBC1D17	HCN1		PLOD1
										LOC730441		LOC729178				HPS6		GOLGA8E	GEMIN7	SLCO4C1		EXOSC10
										LUZP6		TMEM242				MMRN2		OR4M2	ADCK4	TICAM2		POU3F1
										MIR671		LOC729603				TMEM180		OR4N3P	CNTD2	MAST4		PPP1R8
										LOC100124692		HGC6.3				MCMBP		SHC4	FUZ	RNF138P1		PPT1
										LOC100128264		LOC100128176				C10orf95		CTXN2	OPA3	RGS7BP		PRKAA2
										CTAGE4		LOC100129518				C10orf81		HERC2P2	ITPKC	MIR9-2		PRKAB2
										LOC100128822		C6orf99				PDZD7		C15orf53	B9D2	CRSP8P		PRKACB
										LOC100129148		LINC00271				OBFC1		C15orf54	RSPH6A	FLJ42709		PKN2
										LOC100130880		LOC100132735				C10orf88		DUOXA2	MED25	GPX8		PRKCZ
										LOC100131176		LOC100289495				UBTD1		MIR211	BCL2L12	FLJ35946		PSMA5
										LOC100132707		NHEG1				WDR96		NF1P2	TEX101	MIR449A		PSMB2
										LOC100134229		MIR1913				LRRC27		HERC2P9	GRWD1	LOC642366		PTAFR
										LOC100134713		MIR3145				TNKS2		WHAMMP2	CCDC8	TMEM232		PTGER3
										MOXD2P		MIR3918				TRIM8		GOLGA8B	ZNF541	C5orf43		PTGFR
										ZNF783		MIR3939				KAZALD1		EIF2AK4	AKT1S1	LOC644100		PTGFRN
										MIR548F3		MIR3668				SFXN3		CATSPER2P1	CNFN	LOC644936		PTPRF
										MIR548I4		MIR3662				SLC25A28		UNC13C	SNORD35B	LINC00461		ABCD3
										MIR548F4		MIR3692				ELOVL3		LOC503519	CEACAM21	LOC647859		RAB3B
										MIR548T		LOC100507203				MARVELD1		CKMT1A	CCDC97	GUSBP3		RABGGTB
										MTRNR2L6		LOC100507254				PCGF6		SERINC4	EXOC3L2	GTF2H2B		RAP1A
										MIR3907		LOC100507462				LOXL4		C15orf62	SHKBP1	SNORA13		RAP1GAP
										LOC100505483		LOC100507489				ZDHHC16		C15orf56	CCDC114	SCARNA18		RBBP4
										LOC100506585		LOC100507557				PCGF5		PHGR1	DKFZp434J0226	SNORA47		RHCE
										LOC100507421		CAHM				GPR123		LOC645212	CGB5	MIR449B		RHD
										GIMAP1-GIMAP5		MIR4466				LZTS2		CHEK2P2	CGB7	MIR581		RLF
										MIR4468		MIR4465				LCOR		LOC646214	CGB8	MIR583		SNORD21
												MIR4644				NKX6-2		CXADRP2	GNG8	GTF2H2C		RPA2
												LOC100652739				MRPL43		LOC646278	EGLN2	LOC728342		RPE65
																AFAP1L2		REREP3	PTH2	SERF1B		RPL5
																PYROXD2		LOC653061	SIGLEC11	LOC728723		RPL11
																USMG5		LOC653075	CGB1	GTF2H2D		RPL22
																ATAD1		MIR626	CGB2	GUSBP9		RPS6KA1
																ARHGAP19		MIR627	LMTK3	LOC100129716		RPS8
																KNDC1		ANP32AP1	ZNF526	LRRC70		RSC1A1
																ITPRIP		SNORD116-19	CEACAM20	LOC100131067		SORT1
																LINC00263		GOLGA6L6	CPT1C	FAM159B		SARS
																MTG1		LOC727924	ALDH16A1	LOC100133050		SCNN1D
																BBIP1		LOC728758	NTN5	LOC100170939		SCP2
																FANK1		OIP5-AS1	IRGQ	LOC100272216		SDHB
																OPALIN		GOLGA8C	ZNF428	LOC100289230		SFPQ
																SYCE1		PWRN1	C19orf47	LOC100289673		SRSF4
																OPN4		PWRN2	PPM1N	TMED7-TICAM2		ST3GAL3
																HOGA1		SNORD116-1	KLC3	NCRUPAR		STIL
																SORCS1		SNORD116-2	IGSF23	LOC100303749		SKI
																PRAP1		SNORD116-3	LYPD4	MIR2277		SLC1A7
																ZNF511		SNORD116-4	HIPK4	MIR449C		SLC2A1
																C10orf90		SNORD116-5	CCDC155	MIR4280		SLC2A5
																BTBD16		SNORD116-6	DACT3	MTRNR2L2		SLC6A9
																FAM24A		SNORD116-7	SIX5	MIR3607		SLC9A1
																PSTK		SNORD116-8	IGFL2	MIR3660		SLC16A1
																PIK3AP1		SNORD116-9	TTC9B	LOC100505678		SRM
																MORN4		SNORD116-10	ZNF296	LOC100505894		STXBP3
																ZFYVE27		SNORD116-11	DEDD2	OCLN		SYCP1
																MMP21		SNORD116-12	ZNF114	MIR4804		TAF12
																FRA10AC1		SNORD116-13	ZNF780B	MIR3977		TAF13
																ANKRD22		SNORD116-14	SPACA4	MIR4803		TAL1
																SFXN2		SNORD116-15	CADM4			TBX15
																PDZD8		SNORD116-16	C19orf76			TCEA3
																C10orf32		SNORD116-17	PRR24			TCEB3
																NUDT9P1		SNORD116-18	IL4I1			TGFBR3
																AGAP11		SNORD116-20	ZNF780A			TIE1
																GSTO2		SNORD116-21	C19orf54			TNFRSF1B
																SFR1		SNORD116-22	PRR19			TP73
																CALHM3		SNORD116-23	TMEM145			TSHB
																CTAGE7P		SNORD116-24	CXCL17			TTC4
																CLRN3		SNORD116-25	LOC284344			TNFRSF4
																PNLIPRP3		SNORD115-2	ZNF575			UQCRH
																SFXN4		SNORD116-26	LYPD5			UROD
																CPXM2		SNORD116-27	ZNF283			USP1
																C10orf129		SNORD115-3	PPP1R37			VCAM1
																LIPJ		SNORD115-4	NKPD1			WNT2B
																CFL1P1		SNORD115-5	TPRX1			ZSCAN20
																TRUB1		SNORD115-6	MAMSTR			ZBTB17
																VTI1A		SNORD115-7	IZUMO1			SLC30A2
																LOC143188		SNORD115-8	ZNF546			LUZP1
																HECTD2		SNORD115-9	MYPOP			PRDM2
																FGFBP3		SNORD115-10	NANOS2			DNALI1
																C10orf82		SNORD115-11	LEUTX			LRP8
																C10orf46		SNORD115-12	ZNF404			LAPTM5
																NKX2-3		SNORD115-13	ZNF284			BSND
																SLC35G1		SNORD115-14	ZNF233			CSDE1
																CCDC147		SNORD115-15	B3GNT8			EVI5
																C10orf91		SNORD115-16	IGFL1			PTP4A2
																PWWP2B		SNORD115-17	CEACAM22P			ARID1A
																EMX2OS		SNORD115-18	CEACAM16			CDC7
																PPAPDC1A		SNORD115-19	BLOC1S3			HIST2H2AA3
																PAOX		SNORD115-20	LOC388553			HIST2H2AC
																FAM24B		SNORD115-21	IGFL3			HIST2H2BE
																EBF3		SNORD115-22	LOC390940			HIST2H4A
																CALHM1		SNORD115-23	LGALS17A			BCAR3
																CASC2		SNORD115-25	SIGLEC16			SNHG3
																TCERG1L		SNORD115-26	FLJ26850			NR0B2
																HSPA12A		SNORD115-29	MIR150			RAD54L
																PIPSL		SNORD115-30	PSG8			TTF2
																C10orf125		SNORD115-31	MIR330			PIK3R3
																JAKMIP3		SNORD115-32	IGFL4			MMP23B
																STK32C		SNORD115-33	TMEM91			MMP23A
																BLOC1S2		SNORD115-34	PSG10P			KCNAB2
																RBM20		SNORD115-35	PHLDB3			ITGA10
																LOC282997		SNORD115-36	SEC1			LMO4
																FLJ37201		SNORD115-37	SNORD23			FCN3
																LOC283038		SNORD115-38	MIR641			CDC14A
																LOC283089		SNORD115-39	MIR642A			YARS
																O3FAR1		SNORD115-40	RPL13AP5			MKNK1
																KCNK18		SNORD115-41	CCDC61			AKR7A2
																LIPM		SNORD115-42	MIR769			PPAP2B
																CYP26C1		SNORD115-43	SNAR-G1			RTCD1
																VWA2		SNORD115-44	SNAR-A1			PTCH2
																NANOS1		SNORD116-28	SNAR-A2			ALDH4A1
																HMX3		SNORD116-29	SNAR-A12			EIF3I
																NHLRC2		SNORD115-48	BSPH1			EIF4G3
																C10orf96		SNORD115-24	SNAR-A3			B4GALT2
																FLJ46361		SNORD115-27	SNAR-A5			TNFRSF25
																SLC16A12		SNORD115-28	SNAR-A7			PABPC4
																CC2D2B		SNORD115-45	SNAR-A11			TNFRSF14
																ENO4		SNORD115-47	SNAR-A9			TNFRSF18
																ARMS2		MIR147B	SNAR-A4			FPGT
																C10orf122		LOC100128714	SNAR-A6			PEX11B
																LOC387723		LOC100129387	SNAR-A8			PER3
																GUCY2GP		LOC100131089	SNAR-A13			FUBP1
																NKX1-2		ANKRD63	SNAR-A10			EIF2B3
																FLJ41350		HERC2P7	SNAR-B2			BCL10
																C10orf120		GOLGA8F	SNAR-C2			ARTN
																LOC399815		LOC100132724	SNAR-C4			MAP3K6
																METTL10		GOLGA8DP	SNAR-E			DIRAS3
																FLJ37035		JMJD7	SNAR-C5			SLC16A4
																FOXI2		PLA2G4B	SNAR-B1			KCNQ4
																FLJ46300		ULK4P2	SNAR-C1			ZMYM4
																LOC399829		LOC100288615	SNAR-C3			ZMYM6
																SPRNP1		LOC100288637	SNAR-D			DHRS3
																GOLGA7B		LOC100289656	SNAR-G2			SRSF11
																FAM45A		MIR1233-1	SRRM5			VAMP3
																MIR107		MIR1266	C19orf69			ZFYVE9
																C10orf62		MIR1282	SNAR-A14			CD101
																LOC439994		LOC100306975	LOC100287177			2019-09-15
																IFIT1B		MIR1233-2	LOC100289650			ZRANB2
																FRG2B		MIR4310	LOC100379224			SNRNP40
																MIR346		MIR3942	MIR3191			ARHGAP29
																SPRN		LOC100505648	MIR3190			C1orf38
																MIR146B		LOC100507466	MIR320E			TMEM59
																MIR202		SERF2-C15ORF63	MIR4324			SEC22B
																NPS		MIR4509-1	MIR4323			CHD1L
																LOC619207		MIR4509-2	MIR642B			H6PD
																SNORA19		MIR4508	LOC100505495			CLCA3P
																FAM196A		MIR4510	LOC100505622			CLCA2
																FAM25A		MIR4716	LOC100505681			ISG15
																LIPK		MIR4713	LOC100505715			PLCH2
																LIPN		MIR4509-3	LOC100505812			HS2ST1
																LOC643529		MIR4712	LOC100506012			PDE4DIP
																RPL13AP6		MIR4715	LOC100506033			IPO13
																DUX4L7		TMCO5B	LOC100506068			SDC3
																DUX4L6			LOC100507003			KDM4A
																DUX4L5			MIA-RAB4B			CROCC
																DUX4L3			RAB4B-EGLN2			PUM1
																SNORA12			APOC4-APOC2			CEP104
																MIR608			MIR4749			RIMS3
																MIR609			MIR4750			KIAA0494
																FAM22A			MIR4531			DNAJC6
																FAM22D			MIR4751			LRIG2
																LOC728190						LPPR4
																LOC728218						SV2A
																DUX4L2						KLHL21
																LOC728558						SLC35E2
																LOC729020						ZBTB40
																TLX1NB						MFN2
																MIR936						RBM8A
																C10orf131						THRAP3
																LOC100128054						INSL5
																KLLN						PIGK
																LOC100169752						PTPRU
																LOC100188947						TSPAN2
																DNMBP-AS1						TSPAN1
																LOC100289509						CELA3A
																MIR1287						PDZK1IP1
																MIR1307						WASF2
																MIR2110						INADL
																FAS-AS1						ANGPTL7
																MIR378C						HNRNPR
																MIR4297						SRRM1
																MIR3157						CNKSR1
																MIR3158-1						ZMPSTE24
																MIR4295						UBE4B
																MIR3158-2						BCAS2
																MIR4296						AKR1A1
																MIR3941						WARS2
																MIR3663						CEPT1
																MIR3944						PIAS3
																LOC100505540						TESK2
																LOC100505761						PPIE
																LOC100505839						VAV3
																LOC100505933						MAD2L2
																LOC100507470						PPIH
																MARK2P9						CAP1
																C10orf32-AS3MT						LRRC41
																ARHGAP19-SLIT1						HBXIP
																FAM24B-CUZD1						IFI44
																MIR4680						POLR3C
																MIR4679-1						TXNIP
																MIR4483						PDPN
																MIR4679-2						KHDRBS1
																MIR4678						GMEB1
																MIR4682						AP4B1
																MIR4482-1						NUDC
																MIR4484						PHTF1
																MIR4681						MASP2
																MIR4685						AHCYL1
																						SRSF10
																						WDR3
																						MAN1A2
																						UTS2
																						SF3A3
																						IFI44L
																						EBNA1BP2
																						KIF2C
																						RER1
																						DNAJB4
																						ADAM30
																						RCAN3
																						FAF1
																						CD160
																						GLMN
																						HHLA3
																						MST1P2
																						DDX20
																						MST1P9
																						PADI2
																						LYPLA2
																						PARK7
																						CTRC
																						ACOT7
																						CLCA4
																						MTF2
																						DNAJC8
																						NTNG1
																						CLSTN1
																						FOXJ3
																						WDR47
																						SCMH1
																						AKR7A3
																						TTC39A
																						SPEN
																						KDM1A
																						USP33
																						WDTC1
																						KIAA0090
																						KIF1B
																						MAST2
																						NCDN
																						CLCC1
																						SLC35D1
																						PLEKHM2
																						OTUD3
																						KAZN
																						CAMTA1
																						LPHN2
																						KIAA1107
																						ZCCHC11
																						SZT2
																						DNAJC16
																						UBR4
																						USP24
																						ATP13A2
																						ITGB3BP
																						TARDBP
																						CELA3B
																						SLC35A3
																						ICMT
																						MACF1
																						LRRC8B
																						LPAR3
																						PADI4
																						DDAH1
																						TMEM50A
																						KPNA6
																						SSBP3
																						STX12
																						NBPF14
																						CLIC4
																						SYF2
																						RWDD3
																						PARS2
																						MMACHC
																						ZZZ3
																						ACOT11
																						CHD5
																						C1orf144
																						LDLRAP1
																						SERBP1
																						NOC2L
																						PTPN22
																						PHGDH
																						FBXO2
																						FBXO6
																						PLA2G2D
																						AK5
																						MYCBP
																						HEYL
																						EIF2C1
																						OR4F3
																						SNORA66
																						SNORD45B
																						SNORD45A
																						SNORD55
																						RNU11
																						RNF11
																						FOXD3
																						TRAPPC3
																						HSPB7
																						CHIA
																						ARHGEF16
																						AHDC1
																						RNF115
																						TEKT2
																						SMPDL3B
																						ANGPTL3
																						PRO0611
																						LINC00339
																						SSU72
																						GNL2
																						GPSM2
																						UBIAD1
																						ALG6
																						PADI1
																						SLC25A24
																						PLA2G2E
																						DNTTIP2
																						WRAP73
																						SLC45A1
																						HP1BP3
																						TMED5
																						BOLA1
																						CELA2B
																						ZNF593
																						ZNF691
																						TXNDC12
																						TNNI3K
																						SH3GLB1
																						MECR
																						UTP11L
																						SDF4
																						MRTO4
																						HAO2
																						ACP6
																						TMEM69
																						MRPL37
																						HOOK1
																						SNX7
																						HPCAL4
																						YTHDF2
																						GPR89B
																						ZCCHC17
																						TRIM33
																						DPH5
																						HSPB11
																						PADI3
																						CMPK1
																						GPR88
																						ERRFI1
																						WNT4
																						YIPF1
																						FBXO42
																						CCDC76
																						RNF186
																						SPATA6
																						MXRA8
																						L1TD1
																						HES2
																						RSBN1
																						ZNHIT6
																						GPN2
																						LEPROT
																						FBLIM1
																						MED18
																						TRIT1
																						GIPC2
																						GDAP2
																						FAM46C
																						PALMD
																						FNBP1L
																						ST7L
																						PQLC2
																						CASZ1
																						RHBDL2
																						ADPRHL2
																						TRNAU1AP
																						C1orf109
																						CPSF3L
																						C1orf123
																						C1orf159
																						AURKAIP1
																						TTC22
																						MRPL20
																						AIM1L
																						TMEM51
																						BSDC1
																						XKR8
																						TMEM39B
																						PRPF38B
																						CDCA8
																						LRRC8D
																						ARHGEF10L
																						PRMT6
																						RNF220
																						VPS13D
																						FAM176B
																						ATAD3A
																						TMEM57
																						TRIM62
																						RAVER2
																						PANK4
																						ECHDC2
																						FGGY
																						MCOLN3
																						SLC22A15
																						CAMK2N1
																						RNPC3
																						ASAP3
																						POMGNT1
																						PNRC2
																						LRRC40
																						DEPDC1
																						PIGV
																						NBPF1
																						MAP7D1
																						TMEM48
																						NECAP2
																						IQCC
																						DNAJC11
																						LRIF1
																						CTTNBP2NL
																						RCC2
																						FAM212B
																						DMAP1
																						AJAP1
																						GNG12
																						TMEM234
																						FAM54B
																						CCBL2
																						TMEM167B
																						OLFML3
																						CTNNBIP1
																						C1orf63
																						AGTRAP
																						PITHD1
																						MAN1C1
																						NIPAL3
																						SEPN1
																						TP73-AS1
																						FAM91A2
																						PLEKHG5
																						AMIGO1
																						LRRC47
																						ODF2L
																						KIAA1324
																						PTCHD2
																						LRRC7
																						KIF17
																						ZSWIM5
																						KIAA1522
																						CACHD1
																						MIER1
																						HES4
																						GRHL3
																						PTBP2
																						DNASE2B
																						DLGAP3
																						IL22RA1
																						HIVEP3
																						GPBP1L1
																						MIIP
																						CELA2A
																						GPATCH3
																						DMRTB1
																						DMRTA2
																						CLSPN
																						PRDM16
																						OXCT2
																						RRAGC
																						ELTD1
																						TINAGL1
																						LEPRE1
																						PLA2G2F
																						HIAT1
																						SMAP2
																						ATPAF1
																						S100PBP
																						MEAF6
																						RBM15
																						DEM1
																						CEP85
																						NMNAT1
																						ELOVL1
																						VWA1
																						DCLRE1B
																						MRPS15
																						PINK1
																						MARCKSL1
																						PRAMEF1
																						PRAMEF2
																						NADK
																						ZNF643
																						SELRC1
																						PHACTR4
																						C1orf135
																						ERI3
																						C1orf50
																						WDR77
																						CCDC28B
																						EFHD2
																						MMEL1
																						RSG1
																						DLEU2L
																						OR4F5
																						NKAIN1
																						EPS8L3
																						MUL1
																						TMEM53
																						AKIRIN1
																						HECTD3
																						BEND5
																						VTCN1
																						YRDC
																						ZYG11B
																						NOL9
																						PPCS
																						LIN28A
																						SH3D21
																						TTLL7
																						SNIP1
																						AGMAT
																						WDR78
																						ZMYM1
																						LINC00115
																						RPAP2
																						MORN1
																						FAM110D
																						KIAA0319L
																						DHDDS
																						DENND2D
																						WLS
																						GPR157
																						RPF1
																						SIKE1
																						ZC3H12A
																						SPSB1
																						TRIM45
																						GLTPD1
																						ZNF436
																						TAS1R2
																						TAS1R1
																						GJA9
																						OR4F16
																						SYNC
																						ACTL8
																						ANKRD13C
																						TSSK3
																						CCNL2
																						VANGL1
																						ST6GALNAC5
																						HYI
																						SH3BGRL3
																						SESN2
																						ESPN
																						TAS1R3
																						ATAD3B
																						GPR61
																						STK40
																						TM2D1
																						REG4
																						TMEM222
																						PLEKHN1
																						SYDE2
																						ZNF644
																						USP48
																						ZMYND12
																						NBPF3
																						LRRC8C
																						ZDHHC18
																						SGIP1
																						POLR3GL
																						SLC25A33
																						DDI2
																						LZIC
																						PROK1
																						EFCAB7
																						NT5C1A
																						TRIM63
																						PSRC1
																						FAM167B
																						MGC12982
																						C1orf170
																						CROCCP2
																						HPDL
																						ATP1A1OS
																						AGBL4
																						MFSD2A
																						ATG4C
																						PRPF38A
																						SYTL1
																						IGSF21
																						LSM10
																						C1orf94
																						SNHG12
																						FAM40A
																						DOCK7
																						KIAA1751
																						KIAA2013
																						THAP3
																						C1orf201
																						SPOCD1
																						ZNF697
																						BTF3L4
																						UBXN11
																						NEXN
																						C1orf158
																						FBXO44
																						ATPIF1
																						SNORD46
																						SNORD38A
																						SNORD38B
																						DNAJA1P5
																						MED8
																						KTI12
																						C1orf212
																						ADC
																						TMEM54
																						HENMT1
																						TOE1
																						ERMAP
																						CSMD2
																						MYSM1
																						GNRHR2
																						CROCCP3
																						FHAD1
																						OSBPL9
																						LOC115110
																						OMA1
																						RAB42
																						LRRC42
																						GBP4
																						GBP5
																						FAM46B
																						RBP7
																						ACAP3
																						SSX2IP
																						UBE2J2
																						OLFM3
																						CCDC163P
																						C1orf172
																						LRRC38
																						AADACL3
																						PUSL1
																						B3GALT6
																						WDR63
																						MAB21L3
																						IFFO2
																						HIST2H3C
																						SLC44A3
																						ATXN7L2
																						C1orf194
																						ASB17
																						TYW3
																						C1orf173
																						LRRIQ3
																						TPRG1L
																						FAM213B
																						MYOM3
																						DMBX1
																						TMCO2
																						ZNF684
																						TCEANC2
																						PODN
																						LRRC39
																						GJB4
																						HMGB4
																						RNF19B
																						C1orf122
																						OSCP1
																						C1orf216
																						KLHDC7A
																						VWA5B1
																						UBXN10
																						C1orf87
																						LIX1L
																						HSD3BP4
																						KLF17
																						TMEM125
																						ARHGEF19
																						DRAM2
																						C1orf88
																						C1orf162
																						ACTRT2
																						MIB2
																						SYT6
																						C1orf127
																						SAMD11
																						LOC148413
																						SAMD13
																						C1orf52
																						PHF13
																						TMEM56
																						NBPF4
																						UBE2U
																						HFE2
																						ANKRD35
																						SLC30A7
																						CCDC27
																						C1orf213
																						KNCN
																						MOB3C
																						GLIS1
																						MGC27382
																						DCDC2B
																						ZNF362
																						LOC149086
																						MANEAL
																						IL23R
																						PDIK1L
																						CLDN19
																						WDR65
																						C1orf210
																						CCDC24
																						BTBD19
																						CCDC17
																						C1orf64
																						RP11-165H20.1
																						SLC2A7
																						DENND2C
																						GBP6
																						LPPR5
																						FNDC7
																						CALML6
																						IL28RA
																						CYP4Z2P
																						CITED4
																						FLJ40434
																						C1orf177
																						KANK4
																						SASS6
																						FAM43B
																						PPIAL4A
																						HFM1
																						PAQR7
																						UBL4B
																						PDIA3P
																						EIF2C3
																						EIF2C4
																						ALG14
																						FAM76A
																						LINC00466
																						C1orf168
																						TMEM201
																						TMEM61
																						CYP4Z1
																						C1orf86
																						CDCP2
																						SLC5A9
																						CC2D1B
																						NBPF11
																						NUDT17
																						TXLNA
																						TCTEX1D1
																						SPAG17
																						SLFNL1
																						C1orf126
																						HIPK1
																						SLC44A5
																						ATAD3C
																						AKR7L
																						AKR7A2P1
																						FNDC5
																						EPHX4
																						LOC254099
																						TTLL10
																						AKNAD1
																						TMCO4
																						MCOLN2
																						COL24A1
																						PCSK9
																						ST6GALNAC3
																						ZNF683
																						NEGR1
																						MDS2
																						CYP4X1
																						MAGI3
																						NPHP4
																						BEST4
																						FAM19A3
																						CYP4A22
																						C1orf185
																						LOC284551
																						NBPF15
																						FAM41C
																						FAM102B
																						SYPL2
																						CYB561D1
																						ANKRD34A
																						LOC284632
																						RSPO1
																						EPHA10
																						LOC284661
																						ZNF326
																						BTBD8
																						RIMKLA
																						SLC25A34
																						ESPNP
																						HIST2H2AB
																						PPM1J
																						HIST2H3A
																						HIST2H2BC
																						HIST2H2BA
																						FAM151A
																						LOC339442
																						C1orf174
																						KLHL17
																						TMEM240
																						TMEM52
																						MTMR9LP
																						ZBTB8OS
																						TFAP2E
																						LOC339505
																						LOC339524
																						C1orf228
																						ZNF642
																						AADACL4
																						PRAMEF5
																						HNRNPCL1
																						PRAMEF9
																						PRAMEF10
																						CCDC18
																						MYBPHL
																						BARHL2
																						HSP90B3P
																						NBPF7
																						TCTEX1D4
																						SERINC2
																						FAM159A
																						FAM131C
																						PADI6
																						BMP8A
																						C1orf187
																						SPATA21
																						CCDC23
																						ATPAF1-AS1
																						HEATR8
																						FAM73A
																						LOC375010
																						AGRN
																						APITD1
																						CATSPER4
																						NSUN4
																						GPR153
																						FAM132A
																						HES5
																						LOC388588
																						RNF207
																						TMEM82
																						TRNP1
																						CD164L2
																						LOC388630
																						LDLRAD1
																						GBP7
																						C1orf146
																						FAM69A
																						SLC6A17
																						NOTCH2NL
																						FLJ39739
																						LOC388692
																						HES3
																						PRAMEF12
																						PRAMEF21
																						PRAMEF8
																						PRAMEF18
																						PRAMEF17
																						PLA2G2C
																						SKINTL
																						UOX
																						FRRS1
																						TMEM200B
																						PRAMEF4
																						PRAMEF13
																						SH2D5
																						C1orf130
																						LOC400752
																						C1orf141
																						GBP1P1
																						FLJ27354
																						MIR137HG
																						NBPF9
																						RNF223
																						PRAMEF3
																						LDLRAD2
																						LOC402779
																						MIR101-1
																						MIR137
																						MIR186
																						MIR197
																						MIR200A
																						MIR200B
																						MIR30C1
																						MIR30E
																						MIR34A
																						LHX8
																						C1orf180
																						FLJ42875
																						PRAMEF11
																						PRAMEF6
																						LOC440563
																						UQCRHL
																						MINOS1
																						FLJ32224
																						FAM183A
																						ZYG11A
																						FLJ31662
																						LOC440600
																						BCL2L15
																						HIST2H2BF
																						ANKRD65
																						PRAMEF7
																						PGCP1
																						GEMIN8P4
																						RBMXL1
																						LURAP1
																						PEF1
																						MIR429
																						HIST2H4B
																						CYB5RL
																						FAM138F
																						SRG7
																						CYMP
																						KIAA0754
																						LOC643441
																						LOC643837
																						TMEM88B
																						C1orf233
																						LOC644242
																						PPIAL4G
																						LOC644961
																						C1orf200
																						PPIAL4D
																						LOC645166
																						PRAMEF19
																						PRAMEF20
																						FAM138A
																						LOC646471
																						LOC646626
																						EMBP1
																						SRGAP2P2
																						LOC648740
																						LOC649330
																						ZBTB8A
																						NBPF6
																						LOC653160
																						PPIAL4B
																						LOC653513
																						GPR89A
																						LOC653566
																						PPIAL4C
																						HIST2H3D
																						PRAMEF22
																						PRAMEF15
																						WASH7P
																						FAM72B
																						PRAMEF16
																						SCARNA2
																						SCARNA1
																						SNORA44
																						SNORA55
																						SNORA61
																						SNORA59B
																						SNORA59A
																						SNORA16A
																						SNORD45C
																						SNORD85
																						SNORD99
																						SNORD103A
																						SNORD103B
																						MIR548D1
																						MIR551A
																						MIR553
																						HIST2H2AA4
																						ZBTB8B
																						LOC728431
																						PPIEL
																						CCDC30
																						CDK11A
																						SLC35E2B
																						LOC728716
																						FAM72D
																						LOC728855
																						LOC728875
																						NBPF24
																						GPR89C
																						NBPF16
																						PDZK1P1
																						PPIAL4F
																						RPS15AP10
																						LOC728989
																						LOC729041
																						LOC729059
																						HSD52
																						PRAMEF14
																						FLJ37453
																						LOC729737
																						OR4F29
																						LOC729970
																						LOC729987
																						PPIAL4E
																						PFN1P2
																						MIR942
																						MIR760
																						LOC100128071
																						LOC100128787
																						LOC100129046
																						LOC100129138
																						LOC100129196
																						LOC100129269
																						LOC100129534
																						LOC100129620
																						LOC100129924
																						LOC100130000
																						LOC100130197
																						LOC100130417
																						LOC100130557
																						LOC100131060
																						LOC100131564
																						LOC100132062
																						LOC100132287
																						NBPF10
																						FCGR1C
																						ZRANB2-AS1
																						LOC100132774
																						LOC100133331
																						LOC100133445
																						LOC100133612
																						LOC100286793
																						DDX11L1
																						LOC100287722
																						TTC34
																						LOC100288069
																						LOC100289178
																						LOC100289211
																						MIR320B1
																						MIR1976
																						MIR1262
																						MIR761
																						NPPA-AS1
																						MIR3115
																						MIR3117
																						MIR4255
																						MIR4253
																						MIR4251
																						MIR4252
																						MIR4256
																						MIR4254
																						MIR3659
																						MIR3917
																						MIR3605
																						MIR3671
																						MIR548AA1
																						MIR3675
																						LOC100505768
																						ENO1-AS1
																						ZMYM6NB
																						LOC100506343
																						LOC100506730
																						LOC100506801
																						LOC100506963
																						LOC100507178
																						LOC100507423
																						LOC100507564
																						LOC100507634
																						APITD1-CORT
																						FPGT-TNNI3K
																						GJA9-MYCBP
																						HEATR8-TTC4
																						TMEM56-RWDD3
																						C1orf151-NBL1
																						MIR4695
																						MIR4420
																						MIR4422
																						MIR4781
																						MIR4794
																						MIR4684
																						MIR4711
																						MIR4689
																						MIR4632
																						MIR2682
																						MIR4423
																						MIR4417
																						MIR378F
																						RCAN3AS
																						NEGR1-IT1
																						ZRANB2-AS2

## Sheet: Suppl Table 5
Table S5. Association of recurrently amplified or deleted regions identified by GISTIC and sensitivity class. P-value by Fisher’s exact test. FDR: false discovery rate.
Region	Cytoband	Number of aberrant R samples	Number of aberrant fS samples	p-value	FDR
Deletion peak 5	7p22.3	3 of 11	10 of 16	0.120112	0.968157
Amplification peak 10	20q11.21	9 of 11	9 of 16	0.231121	0.968157
Deletion peak 8	15q14	4 of 11	10 of 16	0.25186	0.968157
Amplification peak 2	3q26.2	8 of 11	14 of 16	0.370494	0.968157
Deletion peak 10	17q11.2	8 of 11	14 of 16	0.370494	0.968157
Deletion peak 4	6q25.1	7 of 11	13 of 16	0.391304	0.968157
Amplification peak 6	11p13	2 of 11	6 of 16	0.404831	0.968157
Amplification peak 9	19q12	8 of 11	8 of 16	0.426679	0.968157
Deletion peak 1	1p36.11	3 of 11	8 of 16	0.426679	0.968157
Deletion peak 3	5q12.1	4 of 11	9 of 16	0.440071	0.968157
Amplification peak 4	7q35	6 of 11	11 of 16	0.686753	1
Deletion peak 12	19q13.33	6 of 11	11 of 16	0.686753	1
Deletion peak 6	10q26.13	3 of 11	6 of 16	0.692449	1
Amplification peak 8	19p13.12	7 of 11	8 of 16	0.695966	1
Deletion peak 9	16p13.3	5 of 11	9 of 16	0.703567	1
Amplification peak 7	11q14.1	4 of 11	6 of 16	1	1
Amplification peak 5	8q24.21	7 of 11	10 of 16	1	1
Amplification peak 1	1p35.1	5 of 11	7 of 16	1	1
Amplification peak 3	6q21	4 of 11	5 of 16	1	1
Deletion peak 11	19p13.3	10 of 11	15 of 16	1	1
Deletion peak 2	4q34.3	9 of 11	14 of 16	1	1
Deletion peak 7	13q12.3	7 of 11	10 of 16	1	1

## Sheet: Suppl Table 6
Table S6. Association of copy number status at the gene level and sensitivity class. P-value by Fisher’s exact test.
		AMPLIFICATIONS				DELETIONS
Gene.Symbol	Cytoband	Number of amplifed R samples	Number of amplified fS samples	p-value	FDR	Number of deleted R samples	Number of deleted fS samples	p-value	FDR
ABCB9	12q24.31	5 of 11	4 of 16	0.411	1	1 of 11	8 of 16	0.042	0.849
ABCC8	11p15.1	1 of 11	0 of 16	0.407	1	3 of 11	13 of 16	0.015	0.681
ABHD12	20p11.21	9 of 11	6 of 16	0.047	1	0 of 11	2 of 16	0.499	1
ACACB	12q24.11	4 of 11	4 of 16	0.675	1	1 of 11	8 of 16	0.042	0.849
ACAD10	12q24.12	5 of 11	4 of 16	0.411	1	1 of 11	8 of 16	0.042	0.849
ACADS	12q24.31	5 of 11	4 of 16	0.411	1	1 of 11	8 of 16	0.042	0.849
ACBD4	17q21.31	2 of 11	1 of 16	0.549	1	4 of 11	13 of 16	0.04	0.849
ACCS	11p11.2	3 of 11	2 of 16	0.37	1	1 of 11	10 of 16	0.008	0.46
ACCSL	11p11.2	3 of 11	2 of 16	0.37	1	1 of 11	10 of 16	0.008	0.46
ACOXL	2q13	4 of 11	2 of 16	0.187	1	0 of 11	7 of 16	0.022	0.681
ACP2	11p11.2	2 of 11	2 of 16	1	1	1 of 11	10 of 16	0.008	0.46
ACSS1	20p11.21	9 of 11	6 of 16	0.047	1	0 of 11	2 of 16	0.499	1
ACTA2	10q23.31	3 of 11	2 of 16	0.37	1	1 of 11	9 of 16	0.018	0.681
ACTR3	2q14.1	5 of 11	2 of 16	0.084	1	0 of 11	7 of 16	0.022	0.681
ACTR6	12q23.1	3 of 11	4 of 16	1	1	1 of 11	8 of 16	0.042	0.849
ADAM1	12q24.13	5 of 11	4 of 16	0.411	1	1 of 11	8 of 16	0.042	0.849
ADAM17	2p25.1	8 of 11	5 of 16	0.054	1	0 of 11	7 of 16	0.022	0.681
ADD1	4p16.3	7 of 11	3 of 16	0.04	1	3 of 11	5 of 16	1	1
ADM	11p15.4	1 of 11	0 of 16	0.407	1	2 of 11	14 of 16	0.001	0.146
AGBL2	11p11.2	3 of 11	2 of 16	0.37	1	1 of 11	9 of 16	0.018	0.681
AHNAK	11q12.3	3 of 11	2 of 16	0.37	1	1 of 11	9 of 16	0.018	0.681
AKIP1	11p15.4	1 of 11	0 of 16	0.407	1	2 of 11	14 of 16	0.001	0.146
ALDH1L2	12q23.3	4 of 11	4 of 16	0.675	1	1 of 11	8 of 16	0.042	0.849
ALDH2	12q24.12	5 of 11	4 of 16	0.411	1	1 of 11	8 of 16	0.042	0.849
ALKBH2	12q24.11	4 of 11	4 of 16	0.675	1	1 of 11	8 of 16	0.042	0.849
ALKBH3	11p11.2	3 of 11	2 of 16	0.37	1	1 of 11	10 of 16	0.008	0.46
ALX4	11p11.2	3 of 11	2 of 16	0.37	1	1 of 11	10 of 16	0.008	0.46
AMBRA1	11p11.2	3 of 11	2 of 16	0.37	1	1 of 11	10 of 16	0.008	0.46
AMDHD1	12q23.1	4 of 11	4 of 16	0.675	1	1 of 11	8 of 16	0.042	0.849
AMPD3	11p15.4	1 of 11	0 of 16	0.407	1	2 of 11	14 of 16	0.001	0.146
ANAPC1	2q13	5 of 11	2 of 16	0.084	1	0 of 11	7 of 16	0.022	0.681
ANAPC4	4p15.2	5 of 11	0 of 16	0.006	1	3 of 11	7 of 16	0.448	1
ANAPC7	12q24.11	4 of 11	4 of 16	0.675	1	1 of 11	8 of 16	0.042	0.849
ANKRD13A	12q24.11	4 of 11	4 of 16	0.675	1	1 of 11	8 of 16	0.042	0.849
ANKRD22	10q23.31	3 of 11	2 of 16	0.37	1	1 of 11	9 of 16	0.018	0.681
ANKRD29	18q11.2	6 of 11	2 of 16	0.033	1	1 of 11	5 of 16	0.35	1
ANKS1B	12q23.1	4 of 11	4 of 16	0.675	1	1 of 11	8 of 16	0.042	0.849
ANO3	11p14.2	2 of 11	0 of 16	0.157	1	3 of 11	12 of 16	0.022	0.689
ANO4	12q23.1	4 of 11	4 of 16	0.675	1	1 of 11	8 of 16	0.042	0.849
ANO9	11p15.5	1 of 11	0 of 16	0.407	1	3 of 11	14 of 16	0.003	0.268
AP2A2	11p15.5	1 of 11	0 of 16	0.407	1	3 of 11	14 of 16	0.003	0.268
APAF1	12q23.1	4 of 11	4 of 16	0.675	1	1 of 11	8 of 16	0.042	0.849
APBB1	11p15.4	1 of 11	0 of 16	0.407	1	2 of 11	14 of 16	0.001	0.146
API5	11p12	2 of 11	2 of 16	1	1	1 of 11	10 of 16	0.008	0.46
APLNR	11q12.1	4 of 11	2 of 16	0.187	1	1 of 11	9 of 16	0.018	0.681
APOB	2p24.1	9 of 11	6 of 16	0.047	1	0 of 11	4 of 16	0.123	1
APPL2	12q23.3	4 of 11	4 of 16	0.675	1	1 of 11	8 of 16	0.042	0.849
ARFGAP2	11p11.2	3 of 11	2 of 16	0.37	1	1 of 11	10 of 16	0.008	0.46
ARFIP2	11p15.4	1 of 11	0 of 16	0.407	1	2 of 11	14 of 16	0.001	0.146
ARHGAP1	11p11.2	3 of 11	2 of 16	0.37	1	1 of 11	10 of 16	0.008	0.46
ARHGAP27	17q21.31	2 of 11	1 of 16	0.549	1	4 of 11	13 of 16	0.04	0.849
ARL1	12q23.2	3 of 11	4 of 16	1	1	1 of 11	8 of 16	0.042	0.849
ARL17A	17q21.31	2 of 11	1 of 16	0.549	1	4 of 11	13 of 16	0.04	0.849
ARL17B	17q21.31	2 of 11	1 of 16	0.549	1	4 of 11	13 of 16	0.04	0.849
ARNTL	11p15.2	2 of 11	0 of 16	0.157	1	2 of 11	13 of 16	0.002	0.266
ARPC3	12q24.11	4 of 11	4 of 16	0.675	1	1 of 11	8 of 16	0.042	0.849
ART1	11p15.4	1 of 11	0 of 16	0.407	1	3 of 11	14 of 16	0.003	0.268
ART5	11p15.4	1 of 11	0 of 16	0.407	1	3 of 11	14 of 16	0.003	0.268
ASAP2	2p25.1	8 of 11	5 of 16	0.054	1	0 of 11	7 of 16	0.022	0.681
ASCL1	12q23.2	4 of 11	4 of 16	0.675	1	1 of 11	8 of 16	0.042	0.849
ASCL2	11p15.5	1 of 11	0 of 16	0.407	1	3 of 11	14 of 16	0.003	0.268
ASCL3	11p15.4	1 of 11	0 of 16	0.407	1	2 of 11	14 of 16	0.001	0.146
ASCL4	12q23.3	5 of 11	4 of 16	0.411	1	1 of 11	8 of 16	0.042	0.849
ASRGL1	11q12.3	3 of 11	2 of 16	0.37	1	1 of 11	9 of 16	0.018	0.681
ATG13	11p11.2	3 of 11	2 of 16	0.37	1	1 of 11	10 of 16	0.008	0.46
ATHL1	11p15.5	1 of 11	0 of 16	0.407	1	3 of 11	14 of 16	0.003	0.268
ATP2A2	12q24.11	4 of 11	4 of 16	0.675	1	1 of 11	8 of 16	0.042	0.849
ATP6V0D2	8q21.3	6 of 11	1 of 16	0.009	1	3 of 11	7 of 16	0.448	1
ATP6V1C2	2p25.1	8 of 11	5 of 16	0.054	1	0 of 11	8 of 16	0.008	0.495
ATXN2	12q24.12	5 of 11	4 of 16	0.411	1	1 of 11	8 of 16	0.042	0.849
B3GAT3	11q12.3	3 of 11	2 of 16	0.37	1	1 of 11	8 of 16	0.042	0.849
B4GALNT4	11p15.5	1 of 11	0 of 16	0.407	1	3 of 11	14 of 16	0.003	0.268
B7H6	11p15.1	1 of 11	0 of 16	0.407	1	3 of 11	13 of 16	0.015	0.681
BBOX1	11p14.2	2 of 11	0 of 16	0.157	1	3 of 11	12 of 16	0.022	0.689
BCL2L11	2q13	4 of 11	2 of 16	0.187	1	0 of 11	7 of 16	0.022	0.681
BEND4	4p13	4 of 11	0 of 16	0.019	1	4 of 11	7 of 16	1	1
BEST1	11q12.3	3 of 11	2 of 16	0.37	1	1 of 11	9 of 16	0.018	0.681
BEST2	19p13.2	1 of 11	6 of 16	0.183	1	7 of 11	3 of 16	0.04	0.849
BET1L	11p15.5	1 of 11	0 of 16	0.407	1	3 of 11	14 of 16	0.003	0.268
BRAP	12q24.12	5 of 11	4 of 16	0.411	1	1 of 11	8 of 16	0.042	0.849
BRSK2	11p15.5	1 of 11	0 of 16	0.407	1	3 of 11	14 of 16	0.003	0.268
BSCL2	11q12.3	4 of 11	2 of 16	0.187	1	1 of 11	8 of 16	0.042	0.849
BTBD10	11p15.2	1 of 11	0 of 16	0.407	1	2 of 11	13 of 16	0.002	0.266
BTBD11	12q23.3	5 of 11	4 of 16	0.411	1	1 of 11	8 of 16	0.042	0.849
BTBD18	11q12.1	4 of 11	2 of 16	0.187	1	1 of 11	9 of 16	0.018	0.681
C11orf10	11q12.2	3 of 11	2 of 16	0.37	1	1 of 11	9 of 16	0.018	0.681
C11orf16	11p15.4	1 of 11	0 of 16	0.407	1	2 of 11	14 of 16	0.001	0.146
C11orf21	11p15.5	1 of 11	0 of 16	0.407	1	3 of 11	14 of 16	0.003	0.268
C11orf31	11q12.1	4 of 11	2 of 16	0.187	1	1 of 11	9 of 16	0.018	0.681
C11orf35	11p15.5	1 of 11	0 of 16	0.407	1	3 of 11	14 of 16	0.003	0.268
C11orf36	11p15.4	1 of 11	0 of 16	0.407	1	3 of 11	14 of 16	0.003	0.268
C11orf40	11p15.4	1 of 11	0 of 16	0.407	1	2 of 11	14 of 16	0.001	0.146
C11orf42	11p15.4	1 of 11	0 of 16	0.407	1	2 of 11	14 of 16	0.001	0.146
C11orf46	11p14.1	2 of 11	1 of 16	0.549	1	2 of 11	10 of 16	0.047	0.849
C11orf48	11q12.3	4 of 11	2 of 16	0.187	1	1 of 11	8 of 16	0.042	0.849
C11orf49	11p11.2	3 of 11	2 of 16	0.37	1	1 of 11	10 of 16	0.008	0.46
C11orf58	11p15.1	1 of 11	0 of 16	0.407	1	4 of 11	13 of 16	0.04	0.849
C11orf83	11q12.3	4 of 11	2 of 16	0.187	1	1 of 11	8 of 16	0.042	0.849
C11orf9	11q12.2	3 of 11	2 of 16	0.37	1	1 of 11	9 of 16	0.018	0.681
C11orf94	11p11.2	3 of 11	2 of 16	0.37	1	1 of 11	10 of 16	0.008	0.46
C11orf96	11p11.2	3 of 11	2 of 16	0.37	1	1 of 11	10 of 16	0.008	0.46
C12orf23	12q23.3	4 of 11	4 of 16	0.675	1	1 of 11	8 of 16	0.042	0.849
C12orf34	12q24.11	4 of 11	4 of 16	0.675	1	1 of 11	8 of 16	0.042	0.849
C12orf42	12q23.2	4 of 11	4 of 16	0.675	1	1 of 11	8 of 16	0.042	0.849
C12orf45	12q23.3	4 of 11	4 of 16	0.675	1	1 of 11	8 of 16	0.042	0.849
C12orf47	12q24.12	5 of 11	4 of 16	0.411	1	1 of 11	8 of 16	0.042	0.849
C12orf49	12q24.22	4 of 11	4 of 16	0.675	1	1 of 11	8 of 16	0.042	0.849
C12orf51	12q24.13	5 of 11	4 of 16	0.411	1	1 of 11	8 of 16	0.042	0.849
C12orf52	12q24.13	5 of 11	4 of 16	0.411	1	1 of 11	8 of 16	0.042	0.849
C12orf73	12q23.3	4 of 11	4 of 16	0.675	1	1 of 11	8 of 16	0.042	0.849
C12orf75	12q23.3	4 of 11	4 of 16	0.675	1	1 of 11	8 of 16	0.042	0.849
C12orf76	12q24.11	4 of 11	4 of 16	0.675	1	1 of 11	8 of 16	0.042	0.849
C17orf46	17q21.31	2 of 11	1 of 16	0.549	1	4 of 11	13 of 16	0.04	0.849
C17orf69	17q21.31	2 of 11	1 of 16	0.549	1	4 of 11	13 of 16	0.04	0.849
C18orf8	18q11.2	6 of 11	2 of 16	0.033	1	1 of 11	5 of 16	0.35	1
C1QL1	17q21.31	2 of 11	0 of 16	0.157	1	4 of 11	13 of 16	0.04	0.849
C1QL2	2q14.2	4 of 11	3 of 16	0.391	1	0 of 11	7 of 16	0.022	0.681
C1QTNF4	11p11.2	3 of 11	4 of 16	1	1	1 of 11	9 of 16	0.018	0.681
C2orf40	2q12.2	6 of 11	2 of 16	0.033	1	0 of 11	7 of 16	0.022	0.681
C2orf43	2p24.1	9 of 11	6 of 16	0.047	1	0 of 11	4 of 16	0.123	1
C2orf48	2p25.1	8 of 11	6 of 16	0.12	1	0 of 11	7 of 16	0.022	0.681
C2orf49	2q12.1	5 of 11	2 of 16	0.084	1	0 of 11	7 of 16	0.022	0.681
C2orf50	2p25.1	8 of 11	4 of 16	0.022	1	0 of 11	7 of 16	0.022	0.681
C2orf76	2q14.2	4 of 11	3 of 16	0.391	1	0 of 11	7 of 16	0.022	0.681
C4orf10	4p16.3	7 of 11	3 of 16	0.04	1	3 of 11	5 of 16	1	1
C4orf19	4p14	4 of 11	0 of 16	0.019	1	4 of 11	7 of 16	1	1
C4orf52	4p15.2	7 of 11	0 of 16	0	1	3 of 11	7 of 16	0.448	1
C8orf59	8q21.2	6 of 11	1 of 16	0.009	1	3 of 11	7 of 16	0.448	1
C8orf83	8q22.1	5 of 11	1 of 16	0.027	1	4 of 11	8 of 16	0.696	1
CA1	8q21.2	6 of 11	1 of 16	0.009	1	3 of 11	7 of 16	0.448	1
CA13	8q21.2	6 of 11	1 of 16	0.009	1	3 of 11	7 of 16	0.448	1
CA2	8q21.2	6 of 11	0 of 16	0.002	1	3 of 11	7 of 16	0.448	1
CA3	8q21.2	6 of 11	0 of 16	0.002	1	3 of 11	7 of 16	0.448	1
CABP1	12q24.31	5 of 11	4 of 16	0.411	1	1 of 11	8 of 16	0.042	0.849
CALCA	11p15.2	1 of 11	0 of 16	0.407	1	4 of 11	13 of 16	0.04	0.849
CALCB	11p15.2	1 of 11	0 of 16	0.407	1	4 of 11	13 of 16	0.04	0.849
CARS	11p15.4	1 of 11	0 of 16	0.407	1	3 of 11	14 of 16	0.003	0.268
CBWD2	2q13	6 of 11	2 of 16	0.033	1	0 of 11	7 of 16	0.022	0.681
CCDC103	17q21.31	2 of 11	0 of 16	0.157	1	4 of 11	13 of 16	0.04	0.849
CCDC149	4p15.2	5 of 11	0 of 16	0.006	1	3 of 11	7 of 16	0.448	1
CCDC38	12q23.1	4 of 11	4 of 16	0.675	1	1 of 11	8 of 16	0.042	0.849
CCDC42B	12q24.13	5 of 11	4 of 16	0.411	1	1 of 11	8 of 16	0.042	0.849
CCDC53	12q23.2	3 of 11	4 of 16	1	1	1 of 11	8 of 16	0.042	0.849
CCDC60	12q24.23	5 of 11	4 of 16	0.411	1	1 of 11	8 of 16	0.042	0.849
CCDC62	12q24.31	5 of 11	4 of 16	0.411	1	1 of 11	8 of 16	0.042	0.849
CCDC63	12q24.11	4 of 11	4 of 16	0.675	1	1 of 11	8 of 16	0.042	0.849
CCDC64	12q24.23	5 of 11	4 of 16	0.411	1	1 of 11	8 of 16	0.042	0.849
CCDC86	11q12.2	3 of 11	2 of 16	0.37	1	1 of 11	9 of 16	0.018	0.681
CCDC93	2q14.1	4 of 11	3 of 16	0.391	1	0 of 11	7 of 16	0.022	0.681
CCKAR	4p15.2	7 of 11	0 of 16	0	1	3 of 11	7 of 16	0.448	1
CCKBR	11p15.4	1 of 11	0 of 16	0.407	1	2 of 11	14 of 16	0.001	0.146
CD151	11p15.5	1 of 11	0 of 16	0.407	1	3 of 11	14 of 16	0.003	0.268
CD5	11q12.2	3 of 11	2 of 16	0.37	1	1 of 11	9 of 16	0.018	0.681
CD6	11q12.2	3 of 11	2 of 16	0.37	1	1 of 11	9 of 16	0.018	0.681
CD81	11p15.5	1 of 11	0 of 16	0.407	1	3 of 11	14 of 16	0.003	0.268
CD82	11p11.2	3 of 11	2 of 16	0.37	1	1 of 11	10 of 16	0.008	0.46
CDHR5	11p15.5	1 of 11	0 of 16	0.407	1	3 of 11	14 of 16	0.003	0.268
CDK17	12q23.1	3 of 11	4 of 16	1	1	1 of 11	8 of 16	0.042	0.849
CDKN1C	11p15.4	1 of 11	0 of 16	0.407	1	3 of 11	14 of 16	0.003	0.268
CELF1	11p11.2	3 of 11	4 of 16	1	1	1 of 11	9 of 16	0.018	0.681
CEND1	11p15.5	1 of 11	0 of 16	0.407	1	3 of 11	14 of 16	0.003	0.268
CH25H	10q23.31	3 of 11	2 of 16	0.37	1	1 of 11	9 of 16	0.018	0.681
CHCHD5	2q13	5 of 11	2 of 16	0.084	1	0 of 11	7 of 16	0.022	0.681
CHID1	11p15.5	1 of 11	0 of 16	0.407	1	3 of 11	14 of 16	0.003	0.268
CHMP4C	8q21.13	5 of 11	1 of 16	0.027	1	3 of 11	7 of 16	0.448	1
CHPT1	12q23.2	3 of 11	4 of 16	1	1	1 of 11	8 of 16	0.042	0.849
CHRM4	11p11.2	3 of 11	2 of 16	0.37	1	1 of 11	10 of 16	0.008	0.46
CHRNA10	11p15.4	1 of 11	0 of 16	0.407	1	3 of 11	14 of 16	0.003	0.268
CHST1	11p11.2	3 of 11	2 of 16	0.37	1	1 of 11	10 of 16	0.008	0.46
CHST11	12q23.3	4 of 11	4 of 16	0.675	1	1 of 11	8 of 16	0.042	0.849
CIT	12q24.23	5 of 11	4 of 16	0.411	1	1 of 11	8 of 16	0.042	0.849
CKAP2L	2q13	5 of 11	2 of 16	0.084	1	0 of 11	7 of 16	0.022	0.681
CKAP4	12q23.3	4 of 11	4 of 16	0.675	1	1 of 11	8 of 16	0.042	0.849
CKAP5	11p11.2	3 of 11	2 of 16	0.37	1	1 of 11	10 of 16	0.008	0.46
CLASP1	2q14.2	5 of 11	3 of 16	0.206	1	0 of 11	7 of 16	0.022	0.681
CLP1	11q12.1	4 of 11	2 of 16	0.187	1	1 of 11	9 of 16	0.018	0.681
CMKLR1	12q23.3	5 of 11	4 of 16	0.411	1	1 of 11	8 of 16	0.042	0.849
CMPK2	2p25.2	8 of 11	6 of 16	0.12	1	0 of 11	7 of 16	0.022	0.681
CNBD1	8q21.3	6 of 11	1 of 16	0.009	1	4 of 11	7 of 16	1	1
CNGA4	11p15.4	1 of 11	0 of 16	0.407	1	2 of 11	14 of 16	0.001	0.146
CNGB3	8q21.3	6 of 11	1 of 16	0.009	1	4 of 11	6 of 16	1	1
CNTF	11q12.1	3 of 11	2 of 16	0.37	1	1 of 11	9 of 16	0.018	0.681
COPB1	11p15.2	1 of 11	0 of 16	0.407	1	4 of 11	13 of 16	0.04	0.849
COQ5	12q24.31	5 of 11	4 of 16	0.411	1	1 of 11	8 of 16	0.042	0.849
CORO1C	12q24.11	5 of 11	4 of 16	0.411	1	1 of 11	8 of 16	0.042	0.849
COX6A1	12q24.31	5 of 11	4 of 16	0.411	1	1 of 11	8 of 16	0.042	0.849
CPNE3	8q21.3	6 of 11	1 of 16	0.009	1	4 of 11	6 of 16	1	1
CPSF3	2p25.1	8 of 11	5 of 16	0.054	1	0 of 11	7 of 16	0.022	0.681
CPSF7	11q12.2	3 of 11	2 of 16	0.37	1	1 of 11	9 of 16	0.018	0.681
CREB3L1	11p11.2	3 of 11	2 of 16	0.37	1	1 of 11	10 of 16	0.008	0.46
CRHR1	17q21.31	2 of 11	1 of 16	0.549	1	4 of 11	13 of 16	0.04	0.849
CRY1	12q23.3	4 of 11	4 of 16	0.675	1	1 of 11	8 of 16	0.042	0.849
CRY2	11p11.2	3 of 11	2 of 16	0.37	1	1 of 11	10 of 16	0.008	0.46
CSNK2A1P	11p15.3	1 of 11	0 of 16	0.407	1	2 of 11	13 of 16	0.002	0.266
CTNND1	11q12.1	4 of 11	2 of 16	0.187	1	1 of 11	9 of 16	0.018	0.681
CTR9	11p15.3	1 of 11	0 of 16	0.407	1	2 of 11	13 of 16	0.002	0.266
CTSD	11p15.5	1 of 11	0 of 16	0.407	1	3 of 11	14 of 16	0.003	0.268
CUX2	12q24.11	5 of 11	4 of 16	0.411	1	1 of 11	8 of 16	0.042	0.849
CYB5R2	11p15.4	1 of 11	1 of 16	1	1	2 of 11	13 of 16	0.002	0.266
CYBASC3	11q12.2	3 of 11	2 of 16	0.37	1	1 of 11	9 of 16	0.018	0.681
CYP2R1	11p15.2	1 of 11	0 of 16	0.407	1	4 of 11	13 of 16	0.04	0.849
CYS1	2p25.1	8 of 11	5 of 16	0.054	1	0 of 11	7 of 16	0.022	0.681
DAGLA	11q12.2	3 of 11	2 of 16	0.37	1	1 of 11	9 of 16	0.018	0.681
DAK	11q12.2	3 of 11	2 of 16	0.37	1	1 of 11	9 of 16	0.018	0.681
DAO	12q24.11	5 of 11	4 of 16	0.411	1	1 of 11	8 of 16	0.042	0.849
DBI	2q14.2	4 of 11	3 of 16	0.391	1	0 of 11	7 of 16	0.022	0.681
DCAF4L2	8q21.3	6 of 11	0 of 16	0.002	1	4 of 11	7 of 16	1	1
DCAKD	17q21.31	2 of 11	1 of 16	0.549	1	4 of 11	13 of 16	0.04	0.849
DCDC1	11p13	2 of 11	1 of 16	0.549	1	2 of 11	10 of 16	0.047	0.849
DCDC5	11p14.1	2 of 11	1 of 16	0.549	1	2 of 11	10 of 16	0.047	0.849
DCHS1	11p15.4	1 of 11	0 of 16	0.407	1	2 of 11	14 of 16	0.001	0.146
DDB1	11q12.2	3 of 11	2 of 16	0.37	1	1 of 11	9 of 16	0.018	0.681
DDB2	11p11.2	2 of 11	2 of 16	1	1	1 of 11	10 of 16	0.008	0.46
DDX11L2	2q13	6 of 11	2 of 16	0.033	1	0 of 11	7 of 16	0.022	0.681
DDX18	2q14.1	4 of 11	3 of 16	0.391	1	0 of 11	7 of 16	0.022	0.681
DDX54	12q24.13	5 of 11	4 of 16	0.411	1	1 of 11	8 of 16	0.042	0.849
DEAF1	11p15.5	1 of 11	0 of 16	0.407	1	3 of 11	14 of 16	0.003	0.268
DENND5A	11p15.4	1 of 11	0 of 16	0.407	1	2 of 11	14 of 16	0.001	0.146
DENR	12q24.31	5 of 11	4 of 16	0.411	1	1 of 11	8 of 16	0.042	0.849
DEPDC4	12q23.1	3 of 11	4 of 16	1	1	1 of 11	8 of 16	0.042	0.849
DGKZ	11p11.2	3 of 11	2 of 16	0.37	1	1 of 11	10 of 16	0.008	0.46
DHX15	4p15.2	5 of 11	1 of 16	0.027	1	4 of 11	7 of 16	1	1
DKFZP434K028	11q12.2	3 of 11	2 of 16	0.37	1	1 of 11	9 of 16	0.018	0.681
DKFZp686K1684	11p13	2 of 11	2 of 16	1	1	2 of 11	10 of 16	0.047	0.849
DKFZp779M0652	11p11.2	3 of 11	2 of 16	0.37	1	1 of 11	10 of 16	0.008	0.46
DKK3	11p15.3	2 of 11	0 of 16	0.157	1	2 of 11	13 of 16	0.002	0.266
DNAJC24	11p13	2 of 11	1 of 16	0.549	1	2 of 11	10 of 16	0.047	0.849
DNHD1	11p15.4	1 of 11	0 of 16	0.407	1	2 of 11	14 of 16	0.001	0.146
DNM2	19p13.2	2 of 11	7 of 16	0.231	1	7 of 11	3 of 16	0.04	0.849
DPP10	2q14.1	5 of 11	2 of 16	0.084	1	0 of 11	7 of 16	0.022	0.681
DRAM1	12q23.2	3 of 11	4 of 16	1	1	1 of 11	8 of 16	0.042	0.849
DRD4	11p15.5	1 of 11	0 of 16	0.407	1	3 of 11	14 of 16	0.003	0.268
DTX1	12q24.13	5 of 11	4 of 16	0.411	1	1 of 11	8 of 16	0.042	0.849
DTX4	11q12.1	3 of 11	2 of 16	0.37	1	1 of 11	9 of 16	0.018	0.681
DUSP8	11p15.5	1 of 11	0 of 16	0.407	1	3 of 11	14 of 16	0.003	0.268
DYNLL1	12q24.31	5 of 11	4 of 16	0.411	1	1 of 11	8 of 16	0.042	0.849
E2F5	8q21.2	6 of 11	1 of 16	0.009	1	3 of 11	7 of 16	0.448	1
E2F6	2p25.1	8 of 11	4 of 16	0.022	1	0 of 11	6 of 16	0.054	0.849
EEF1G	11q12.3	3 of 11	2 of 16	0.37	1	1 of 11	8 of 16	0.042	0.849
EFCAB4A	11p15.5	1 of 11	0 of 16	0.407	1	3 of 11	14 of 16	0.003	0.268
EFTUD2	17q21.31	2 of 11	0 of 16	0.157	1	4 of 11	13 of 16	0.04	0.849
EID3	12q23.3	4 of 11	4 of 16	0.675	1	1 of 11	8 of 16	0.042	0.849
EIF3F	11p15.4	1 of 11	0 of 16	0.407	1	2 of 11	14 of 16	0.001	0.146
EIF4G2	11p15.3	1 of 11	0 of 16	0.407	1	2 of 11	13 of 16	0.002	0.266
ELK3	12q23.1	3 of 11	4 of 16	1	1	1 of 11	8 of 16	0.042	0.849
ELP4	11p13	2 of 11	2 of 16	1	1	2 of 11	10 of 16	0.047	0.849
EMB	5q11.1	4 of 11	0 of 16	0.019	1	3 of 11	3 of 16	0.662	1
EML3	11q12.3	3 of 11	2 of 16	0.37	1	1 of 11	8 of 16	0.042	0.849
EN1	2q14.2	4 of 11	3 of 16	0.391	1	0 of 11	7 of 16	0.022	0.681
ENTPD6	20p11.21	9 of 11	6 of 16	0.047	1	0 of 11	2 of 16	0.499	1
EPB41L5	2q14.2	4 of 11	3 of 16	0.391	1	0 of 11	7 of 16	0.022	0.681
EPS8L2	11p15.5	1 of 11	0 of 16	0.407	1	3 of 11	14 of 16	0.003	0.268
ERP29	12q24.13	5 of 11	4 of 16	0.411	1	1 of 11	8 of 16	0.042	0.849
EXT2	11p11.2	3 of 11	2 of 16	0.37	1	1 of 11	10 of 16	0.008	0.46
F2	11p11.2	3 of 11	2 of 16	0.37	1	1 of 11	10 of 16	0.008	0.46
FABP12	8q21.13	5 of 11	1 of 16	0.027	1	3 of 11	7 of 16	0.448	1
FABP4	8q21.13	5 of 11	1 of 16	0.027	1	3 of 11	7 of 16	0.448	1
FABP5	8q21.13	6 of 11	1 of 16	0.009	1	3 of 11	7 of 16	0.448	1
FABP9	8q21.13	5 of 11	1 of 16	0.027	1	3 of 11	7 of 16	0.448	1
FADS1	11q12.2	3 of 11	2 of 16	0.37	1	1 of 11	9 of 16	0.018	0.681
FADS2	11q12.2	3 of 11	2 of 16	0.37	1	1 of 11	9 of 16	0.018	0.681
FADS3	11q12.2	3 of 11	2 of 16	0.37	1	1 of 11	9 of 16	0.018	0.681
FAHD2A	2q11.1	4 of 11	3 of 16	0.391	1	0 of 11	7 of 16	0.022	0.681
FAM109A	12q24.12	5 of 11	4 of 16	0.411	1	1 of 11	8 of 16	0.042	0.849
FAM111A	11q12.1	3 of 11	2 of 16	0.37	1	1 of 11	9 of 16	0.018	0.681
FAM111B	11q12.1	3 of 11	2 of 16	0.37	1	1 of 11	9 of 16	0.018	0.681
FAM138B	2q13	6 of 11	2 of 16	0.033	1	0 of 11	7 of 16	0.022	0.681
FAM160A2	11p15.4	1 of 11	0 of 16	0.407	1	2 of 11	14 of 16	0.001	0.146
FAM180B	11p11.2	3 of 11	4 of 16	1	1	1 of 11	9 of 16	0.018	0.681
FAM216A	12q24.11	4 of 11	4 of 16	0.675	1	1 of 11	8 of 16	0.042	0.849
FAM71C	12q23.1	3 of 11	4 of 16	1	1	1 of 11	8 of 16	0.042	0.849
FAM82B	8q21.3	6 of 11	1 of 16	0.009	1	4 of 11	7 of 16	1	1
FAM99A	11p15.5	1 of 11	0 of 16	0.407	1	3 of 11	14 of 16	0.003	0.268
FAM99B	11p15.5	1 of 11	0 of 16	0.407	1	3 of 11	14 of 16	0.003	0.268
FAR1	11p15.2	1 of 11	0 of 16	0.407	1	2 of 11	13 of 16	0.002	0.266
FAS	10q23.31	3 of 11	2 of 16	0.37	1	1 of 11	9 of 16	0.018	0.681
FAS-AS1	10q23.31	3 of 11	2 of 16	0.37	1	1 of 11	9 of 16	0.018	0.681
FBLN7	2q13	5 of 11	2 of 16	0.084	1	0 of 11	7 of 16	0.022	0.681
FBXO21	12q24.22	4 of 11	4 of 16	0.675	1	1 of 11	8 of 16	0.042	0.849
FBXW8	12q24.22	4 of 11	4 of 16	0.675	1	1 of 11	8 of 16	0.042	0.849
FEN1	11q12.2	3 of 11	2 of 16	0.37	1	1 of 11	9 of 16	0.018	0.681
FGD6	12q22	4 of 11	4 of 16	0.675	1	1 of 11	8 of 16	0.042	0.849
FHL2	2q12.1	5 of 11	2 of 16	0.084	1	0 of 11	7 of 16	0.022	0.681
FIBIN	11p14.2	2 of 11	0 of 16	0.157	1	3 of 11	12 of 16	0.022	0.689
FICD	12q23.3	5 of 11	3 of 16	0.206	1	1 of 11	9 of 16	0.018	0.681
FLJ33534	2p25.1	8 of 11	4 of 16	0.022	1	0 of 11	7 of 16	0.022	0.681
FLJ37201	10q23.31	3 of 11	2 of 16	0.37	1	1 of 11	9 of 16	0.018	0.681
FLJ42351	2q13	5 of 11	2 of 16	0.084	1	0 of 11	7 of 16	0.022	0.681
FLJ46284	8q22.1	5 of 11	1 of 16	0.027	1	4 of 11	8 of 16	0.696	1
FMNL1	17q21.31	2 of 11	1 of 16	0.549	1	4 of 11	13 of 16	0.04	0.849
FNBP4	11p11.2	3 of 11	2 of 16	0.37	1	1 of 11	9 of 16	0.018	0.681
FOLH1	11p11.12	3 of 11	2 of 16	0.37	1	1 of 11	9 of 16	0.018	0.681
FOXD4L1	2q13	6 of 11	2 of 16	0.033	1	0 of 11	7 of 16	0.022	0.681
FOXN4	12q24.11	4 of 11	4 of 16	0.675	1	1 of 11	8 of 16	0.042	0.849
FSHB	11p14.1	2 of 11	1 of 16	0.549	1	2 of 11	10 of 16	0.047	0.849
FTH1	11q12.3	3 of 11	2 of 16	0.37	1	1 of 11	9 of 16	0.018	0.681
FXC1	11p15.4	1 of 11	0 of 16	0.407	1	2 of 11	14 of 16	0.001	0.146
GABRA2	4p12	5 of 11	1 of 16	0.027	1	3 of 11	6 of 16	0.692	1
GABRG1	4p12	5 of 11	1 of 16	0.027	1	3 of 11	6 of 16	0.692	1
GALNTL4	11p15.3	2 of 11	0 of 16	0.157	1	2 of 11	13 of 16	0.002	0.266
GANAB	11q12.3	3 of 11	2 of 16	0.37	1	1 of 11	8 of 16	0.042	0.849
GAS2L3	12q23.1	3 of 11	4 of 16	1	1	1 of 11	8 of 16	0.042	0.849
GATC	12q24.31	5 of 11	4 of 16	0.411	1	1 of 11	8 of 16	0.042	0.849
GBA3	4p15.2	5 of 11	1 of 16	0.027	1	3 of 11	7 of 16	0.448	1
GCN1L1	12q24.23	5 of 11	4 of 16	0.411	1	1 of 11	8 of 16	0.042	0.849
GDF7	2p24.1	9 of 11	6 of 16	0.047	1	0 of 11	4 of 16	0.123	1
GFAP	17q21.31	2 of 11	0 of 16	0.157	1	4 of 11	13 of 16	0.04	0.849
GIF	11q12.1	3 of 11	2 of 16	0.37	1	1 of 11	9 of 16	0.018	0.681
GIT2	12q24.11	4 of 11	4 of 16	0.675	1	1 of 11	8 of 16	0.042	0.849
GLI2	2q14.2	5 of 11	3 of 16	0.206	1	1 of 11	8 of 16	0.042	0.849
GLT8D2	12q23.3	4 of 11	4 of 16	0.675	1	1 of 11	8 of 16	0.042	0.849
GLTP	12q24.11	4 of 11	4 of 16	0.675	1	1 of 11	8 of 16	0.042	0.849
GLYAT	11q12.1	3 of 11	2 of 16	0.37	1	1 of 11	9 of 16	0.018	0.681
GLYATL1	11q12.1	3 of 11	2 of 16	0.37	1	1 of 11	9 of 16	0.018	0.681
GLYATL2	11q12.1	3 of 11	2 of 16	0.37	1	1 of 11	9 of 16	0.018	0.681
GNG3	11q12.3	4 of 11	2 of 16	0.187	1	1 of 11	8 of 16	0.042	0.849
GNN	12q23.3	4 of 11	4 of 16	0.675	1	1 of 11	8 of 16	0.042	0.849
GNPDA2	4p12	5 of 11	1 of 16	0.027	1	4 of 11	6 of 16	1	1
GNPTAB	12q23.2	3 of 11	4 of 16	1	1	1 of 11	8 of 16	0.042	0.849
GOLGA2P5	12q23.1	3 of 11	4 of 16	1	1	1 of 11	8 of 16	0.042	0.849
GPN3	12q24.11	4 of 11	4 of 16	0.675	1	1 of 11	8 of 16	0.042	0.849
GPR125	4p15.2	5 of 11	1 of 16	0.027	1	3 of 11	7 of 16	0.448	1
GPR45	2q12.1	5 of 11	2 of 16	0.084	1	0 of 11	7 of 16	0.022	0.681
GREB1	2p25.1	8 of 11	4 of 16	0.022	1	0 of 11	6 of 16	0.054	0.849
GRHL1	2p25.1	8 of 11	5 of 16	0.054	1	0 of 11	7 of 16	0.022	0.681
GRID1	10q23.1	3 of 11	4 of 16	1	1	1 of 11	8 of 16	0.042	0.849
GRK4	4p16.3	7 of 11	3 of 16	0.04	1	3 of 11	5 of 16	1	1
GTF2H1	11p15.1	1 of 11	1 of 16	1	1	4 of 11	13 of 16	0.04	0.849
GUF1	4p12	5 of 11	1 of 16	0.027	1	4 of 11	6 of 16	1	1
GVINP1	11p15.4	1 of 11	0 of 16	0.407	1	2 of 11	14 of 16	0.001	0.146
GYLTL1B	11p11.2	3 of 11	2 of 16	0.37	1	1 of 11	10 of 16	0.008	0.46
H19	11p15.5	1 of 11	0 of 16	0.407	1	3 of 11	14 of 16	0.003	0.268
HAL	12q23.1	4 of 11	4 of 16	0.675	1	1 of 11	8 of 16	0.042	0.849
HARBI1	11p11.2	3 of 11	2 of 16	0.37	1	1 of 11	10 of 16	0.008	0.46
HBB	11p15.4	1 of 11	0 of 16	0.407	1	2 of 11	14 of 16	0.001	0.146
HBBP1	11p15.4	1 of 11	0 of 16	0.407	1	2 of 11	14 of 16	0.001	0.146
HBD	11p15.4	1 of 11	0 of 16	0.407	1	2 of 11	14 of 16	0.001	0.146
HBE1	11p15.4	1 of 11	0 of 16	0.407	1	3 of 11	14 of 16	0.003	0.268
HBG1	11p15.4	1 of 11	0 of 16	0.407	1	2 of 11	14 of 16	0.001	0.146
HBG2	11p15.4	1 of 11	0 of 16	0.407	1	2 of 11	14 of 16	0.001	0.146
HCAR1	12q24.31	5 of 11	4 of 16	0.411	1	1 of 11	8 of 16	0.042	0.849
HCAR2	12q24.31	5 of 11	4 of 16	0.411	1	1 of 11	8 of 16	0.042	0.849
HCAR3	12q24.31	5 of 11	4 of 16	0.411	1	1 of 11	8 of 16	0.042	0.849
HCFC2	12q23.3	4 of 11	4 of 16	0.675	1	1 of 11	8 of 16	0.042	0.849
HEXIM1	17q21.31	2 of 11	1 of 16	0.549	1	4 of 11	13 of 16	0.04	0.849
HEXIM2	17q21.31	2 of 11	1 of 16	0.549	1	4 of 11	13 of 16	0.04	0.849
HEY1	8q21.13	6 of 11	2 of 16	0.033	1	3 of 11	6 of 16	0.692	1
HIP1R	12q24.31	5 of 11	4 of 16	0.411	1	1 of 11	8 of 16	0.042	0.849
HNRNPKP3	11p12	2 of 11	2 of 16	1	1	1 of 11	9 of 16	0.018	0.681
HNRNPUL2	11q12.3	4 of 11	2 of 16	0.187	1	1 of 11	8 of 16	0.042	0.849
HNRNPUL2-BSCL2	11q12.3	4 of 11	2 of 16	0.187	1	1 of 11	8 of 16	0.042	0.849
HOOK2	19p13.2	1 of 11	6 of 16	0.183	1	7 of 11	3 of 16	0.04	0.849
HPCAL1	2p25.1	8 of 11	6 of 16	0.12	1	0 of 11	7 of 16	0.022	0.681
HPS5	11p15.1	1 of 11	1 of 16	1	1	4 of 11	13 of 16	0.04	0.849
HPX	11p15.4	1 of 11	0 of 16	0.407	1	2 of 11	14 of 16	0.001	0.146
HRAS	11p15.5	1 of 11	0 of 16	0.407	1	3 of 11	14 of 16	0.003	0.268
HRK	12q24.22	4 of 11	4 of 16	0.675	1	1 of 11	8 of 16	0.042	0.849
HS1BP3	2p24.1	9 of 11	6 of 16	0.047	1	0 of 11	4 of 16	0.123	1
hsa-mir-107	10q23.31	3 of 11	2 of 16	0.37	1	1 of 11	9 of 16	0.018	0.681
hsa-mir-1178	12q24.23	5 of 11	4 of 16	0.411	1	1 of 11	8 of 16	0.042	0.849
hsa-mir-1251	12q23.1	3 of 11	4 of 16	1	1	1 of 11	8 of 16	0.042	0.849
hsa-mir-129-2	11p11.2	3 of 11	2 of 16	0.37	1	1 of 11	10 of 16	0.008	0.46
hsa-mir-1302-1	12q24.13	5 of 11	4 of 16	0.411	1	1 of 11	8 of 16	0.042	0.849
hsa-mir-1302-3	2q13	6 of 11	2 of 16	0.033	1	0 of 11	7 of 16	0.022	0.681
hsa-mir-130a	11q12.1	4 of 11	2 of 16	0.187	1	1 of 11	9 of 16	0.018	0.681
hsa-mir-135a-2	12q23.1	3 of 11	4 of 16	1	1	1 of 11	8 of 16	0.042	0.849
hsa-mir-1827	12q23.1	3 of 11	4 of 16	1	1	1 of 11	8 of 16	0.042	0.849
hsa-mir-1908	11q12.2	3 of 11	2 of 16	0.37	1	1 of 11	9 of 16	0.018	0.681
hsa-mir-199a-1	19p13.2	2 of 11	6 of 16	0.405	1	7 of 11	3 of 16	0.04	0.849
hsa-mir-210	11p15.5	1 of 11	0 of 16	0.407	1	3 of 11	14 of 16	0.003	0.268
hsa-mir-302e	11p15.4	1 of 11	0 of 16	0.407	1	2 of 11	14 of 16	0.001	0.146
hsa-mir-3125	2p24.3	9 of 11	5 of 16	0.018	1	0 of 11	5 of 16	0.06	0.849
hsa-mir-3159	11p15.1	1 of 11	1 of 16	1	1	4 of 11	13 of 16	0.04	0.849
hsa-mir-3160-1	11p11.2	3 of 11	2 of 16	0.37	1	1 of 11	10 of 16	0.008	0.46
hsa-mir-3160-2	11p11.2	3 of 11	2 of 16	0.37	1	1 of 11	10 of 16	0.008	0.46
hsa-mir-3161	11p11.2	3 of 11	2 of 16	0.37	1	1 of 11	9 of 16	0.018	0.681
hsa-mir-3162	11q12.1	3 of 11	2 of 16	0.37	1	1 of 11	9 of 16	0.018	0.681
hsa-mir-331	12q22	4 of 11	4 of 16	0.675	1	1 of 11	8 of 16	0.042	0.849
hsa-mir-4261	2p25.1	8 of 11	6 of 16	0.12	1	0 of 11	7 of 16	0.022	0.681
hsa-mir-4262	2p25.1	8 of 11	4 of 16	0.022	1	0 of 11	6 of 16	0.054	0.849
hsa-mir-4275	4p15.1	5 of 11	0 of 16	0.006	1	4 of 11	7 of 16	1	1
hsa-mir-4283-2	7q11.21	6 of 11	2 of 16	0.033	1	0 of 11	4 of 16	0.123	1
hsa-mir-4298	11p15.5	1 of 11	0 of 16	0.407	1	3 of 11	14 of 16	0.003	0.268
hsa-mir-4299	11p15.3	2 of 11	0 of 16	0.157	1	2 of 11	13 of 16	0.002	0.266
hsa-mir-4303	12q23.1	4 of 11	4 of 16	0.675	1	1 of 11	8 of 16	0.042	0.849
hsa-mir-4315-1	17q21.31	2 of 11	1 of 16	0.549	1	4 of 11	13 of 16	0.04	0.849
hsa-mir-483	11p15.5	1 of 11	0 of 16	0.407	1	3 of 11	14 of 16	0.003	0.268
hsa-mir-548s	2p25.1	8 of 11	4 of 16	0.022	1	0 of 11	6 of 16	0.054	0.849
hsa-mir-573	4p15.2	5 of 11	1 of 16	0.027	1	4 of 11	7 of 16	1	1
hsa-mir-611	11q12.2	3 of 11	2 of 16	0.37	1	1 of 11	9 of 16	0.018	0.681
hsa-mir-619	12q24.11	5 of 11	4 of 16	0.411	1	1 of 11	8 of 16	0.042	0.849
hsa-mir-620	12q24.21	4 of 11	4 of 16	0.675	1	1 of 11	8 of 16	0.042	0.849
hsa-mir-670	11p11.2	3 of 11	2 of 16	0.37	1	1 of 11	10 of 16	0.008	0.46
hsa-mir-675	11p15.5	1 of 11	0 of 16	0.407	1	3 of 11	14 of 16	0.003	0.268
HSD17B12	11p11.2	3 of 11	2 of 16	0.37	1	1 of 11	10 of 16	0.008	0.46
HSP90B1	12q23.3	4 of 11	4 of 16	0.675	1	1 of 11	8 of 16	0.042	0.849
HSPB8	12q24.23	4 of 11	4 of 16	0.675	1	1 of 11	8 of 16	0.042	0.849
HTT	4p16.3	7 of 11	3 of 16	0.04	1	3 of 11	5 of 16	1	1
HVCN1	12q24.11	4 of 11	4 of 16	0.675	1	1 of 11	8 of 16	0.042	0.849
IAH1	2p25.1	8 of 11	5 of 16	0.054	1	0 of 11	7 of 16	0.022	0.681
ID2	2p25.1	8 of 11	5 of 16	0.054	1	0 of 11	7 of 16	0.022	0.681
IFIT1	10q23.31	3 of 11	2 of 16	0.37	1	1 of 11	9 of 16	0.018	0.681
IFIT1B	10q23.31	3 of 11	2 of 16	0.37	1	1 of 11	9 of 16	0.018	0.681
IFIT2	10q23.31	3 of 11	2 of 16	0.37	1	1 of 11	9 of 16	0.018	0.681
IFIT3	10q23.31	3 of 11	2 of 16	0.37	1	1 of 11	9 of 16	0.018	0.681
IFIT5	10q23.31	3 of 11	2 of 16	0.37	1	1 of 11	9 of 16	0.018	0.681
IFITM1	11p15.5	1 of 11	0 of 16	0.407	1	3 of 11	14 of 16	0.003	0.268
IFITM10	11p15.5	1 of 11	0 of 16	0.407	1	3 of 11	14 of 16	0.003	0.268
IFITM2	11p15.5	1 of 11	0 of 16	0.407	1	3 of 11	14 of 16	0.003	0.268
IFITM3	11p15.5	1 of 11	0 of 16	0.407	1	3 of 11	14 of 16	0.003	0.268
IFITM5	11p15.5	1 of 11	0 of 16	0.407	1	3 of 11	14 of 16	0.003	0.268
IFT81	12q24.11	4 of 11	4 of 16	0.675	1	1 of 11	8 of 16	0.042	0.849
IGF1	12q23.2	4 of 11	4 of 16	0.675	1	1 of 11	8 of 16	0.042	0.849
IGF2	11p15.5	1 of 11	0 of 16	0.407	1	3 of 11	14 of 16	0.003	0.268
IGF2-AS1	11p15.5	1 of 11	0 of 16	0.407	1	3 of 11	14 of 16	0.003	0.268
IGSF22	11p15.1	1 of 11	0 of 16	0.407	1	4 of 11	13 of 16	0.04	0.849
IKBIP	12q23.1	4 of 11	4 of 16	0.675	1	1 of 11	8 of 16	0.042	0.849
IL1A	2q13	5 of 11	2 of 16	0.084	1	0 of 11	7 of 16	0.022	0.681
IL1B	2q13	6 of 11	2 of 16	0.033	1	0 of 11	7 of 16	0.022	0.681
IL1F10	2q13	6 of 11	2 of 16	0.033	1	0 of 11	7 of 16	0.022	0.681
IL1RN	2q13	6 of 11	2 of 16	0.033	1	0 of 11	7 of 16	0.022	0.681
IL36A	2q13	6 of 11	2 of 16	0.033	1	0 of 11	7 of 16	0.022	0.681
IL36B	2q13	6 of 11	2 of 16	0.033	1	0 of 11	7 of 16	0.022	0.681
IL36G	2q13	6 of 11	2 of 16	0.033	1	0 of 11	7 of 16	0.022	0.681
IL36RN	2q13	6 of 11	2 of 16	0.033	1	0 of 11	7 of 16	0.022	0.681
IL37	2q13	6 of 11	2 of 16	0.033	1	0 of 11	7 of 16	0.022	0.681
IL7	8q21.12	6 of 11	2 of 16	0.033	1	3 of 11	6 of 16	0.692	1
ILK	11p15.4	1 of 11	0 of 16	0.407	1	2 of 11	14 of 16	0.001	0.146
IMMP1L	11p13	2 of 11	1 of 16	0.549	1	2 of 11	10 of 16	0.047	0.849
IMP5	17q21.31	2 of 11	1 of 16	0.549	1	4 of 11	13 of 16	0.04	0.849
IMPA1	8q21.13	5 of 11	1 of 16	0.027	1	3 of 11	7 of 16	0.448	1
INCENP	11q12.3	3 of 11	2 of 16	0.37	1	1 of 11	9 of 16	0.018	0.681
INHBB	2q14.2	4 of 11	3 of 16	0.391	1	0 of 11	7 of 16	0.022	0.681
INS	11p15.5	1 of 11	0 of 16	0.407	1	3 of 11	14 of 16	0.003	0.268
INSC	11p15.2	1 of 11	0 of 16	0.407	1	4 of 11	13 of 16	0.04	0.849
INSIG2	2q14.2	4 of 11	3 of 16	0.391	1	0 of 11	7 of 16	0.022	0.681
INS-IGF2	11p15.5	1 of 11	0 of 16	0.407	1	3 of 11	14 of 16	0.003	0.268
INTS5	11q12.3	3 of 11	2 of 16	0.37	1	1 of 11	8 of 16	0.042	0.849
IPO7	11p15.4	1 of 11	0 of 16	0.407	1	2 of 11	14 of 16	0.001	0.146
IQCD	12q24.13	5 of 11	4 of 16	0.411	1	1 of 11	8 of 16	0.042	0.849
IRF7	11p15.5	1 of 11	0 of 16	0.407	1	3 of 11	14 of 16	0.003	0.268
ISCU	12q23.3	5 of 11	3 of 16	0.206	1	1 of 11	9 of 16	0.018	0.681
ITGB1BP1	2p25.1	8 of 11	5 of 16	0.054	1	0 of 11	7 of 16	0.022	0.681
JUNB	19p13.2	1 of 11	6 of 16	0.183	1	7 of 11	3 of 16	0.04	0.849
KBTBD4	11p11.2	3 of 11	4 of 16	1	1	1 of 11	9 of 16	0.018	0.681
KCNA4	11p14.1	2 of 11	1 of 16	0.549	1	2 of 11	10 of 16	0.047	0.849
KCNC1	11p15.1	1 of 11	0 of 16	0.407	1	3 of 11	13 of 16	0.015	0.681
KCNF1	2p25.1	8 of 11	4 of 16	0.022	1	0 of 11	7 of 16	0.022	0.681
KCNIP4	4p15.31	5 of 11	1 of 16	0.027	1	3 of 11	7 of 16	0.448	1
KCNIP4-IT1	4p15.2	5 of 11	1 of 16	0.027	1	3 of 11	7 of 16	0.448	1
KCNJ11	11p15.1	1 of 11	0 of 16	0.407	1	3 of 11	13 of 16	0.015	0.681
KCNQ1	11p15.5	1 of 11	0 of 16	0.407	1	3 of 11	14 of 16	0.003	0.268
KCNQ1DN	11p15.4	1 of 11	0 of 16	0.407	1	3 of 11	14 of 16	0.003	0.268
KCNQ1OT1	11p15.5	1 of 11	0 of 16	0.407	1	3 of 11	14 of 16	0.003	0.268
KCTD10	12q24.11	4 of 11	4 of 16	0.675	1	1 of 11	8 of 16	0.042	0.849
KCTD8	4p13	5 of 11	1 of 16	0.027	1	4 of 11	6 of 16	1	1
KIAA1033	12q23.3	4 of 11	4 of 16	0.675	1	1 of 11	8 of 16	0.042	0.849
KIAA1267	17q21.31	2 of 11	1 of 16	0.549	1	4 of 11	13 of 16	0.04	0.849
KIDINS220	2p25.1	8 of 11	5 of 16	0.054	1	0 of 11	7 of 16	0.022	0.681
KIF18B	17q21.31	2 of 11	0 of 16	0.157	1	4 of 11	13 of 16	0.04	0.849
KIF20B	10q23.31	3 of 11	2 of 16	0.37	1	1 of 11	9 of 16	0.018	0.681
KLF11	2p25.1	8 of 11	5 of 16	0.054	1	0 of 11	7 of 16	0.022	0.681
KRT8P41	11p15.4	1 of 11	0 of 16	0.407	1	2 of 11	14 of 16	0.001	0.146
KRTAP5-1	11p15.5	1 of 11	0 of 16	0.407	1	3 of 11	14 of 16	0.003	0.268
KRTAP5-2	11p15.5	1 of 11	0 of 16	0.407	1	3 of 11	14 of 16	0.003	0.268
KRTAP5-3	11p15.5	1 of 11	0 of 16	0.407	1	3 of 11	14 of 16	0.003	0.268
KRTAP5-4	11p15.5	1 of 11	0 of 16	0.407	1	3 of 11	14 of 16	0.003	0.268
KRTAP5-5	11p15.5	1 of 11	0 of 16	0.407	1	3 of 11	14 of 16	0.003	0.268
KRTAP5-6	11p15.5	1 of 11	0 of 16	0.407	1	3 of 11	14 of 16	0.003	0.268
KSR2	12q24.22	4 of 11	4 of 16	0.675	1	1 of 11	8 of 16	0.042	0.849
LAPTM4A	2p24.1	9 of 11	6 of 16	0.047	1	0 of 11	4 of 16	0.123	1
LDHA	11p15.1	1 of 11	1 of 16	1	1	4 of 11	13 of 16	0.04	0.849
LDHAL6A	11p15.1	1 of 11	1 of 16	1	1	4 of 11	13 of 16	0.04	0.849
LDHC	11p15.1	1 of 11	1 of 16	1	1	4 of 11	13 of 16	0.04	0.849
LGI2	4p15.2	5 of 11	0 of 16	0.006	1	3 of 11	7 of 16	0.448	1
LHX5	12q24.13	5 of 11	4 of 16	0.411	1	1 of 11	8 of 16	0.042	0.849
LINC00173	12q24.22	4 of 11	4 of 16	0.675	1	1 of 11	8 of 16	0.042	0.849
LINC00299	2p25.1	8 of 11	5 of 16	0.054	1	0 of 11	7 of 16	0.022	0.681
LINC00301	11q12.2	3 of 11	2 of 16	0.37	1	1 of 11	9 of 16	0.018	0.681
LINC00485	12q23.2	4 of 11	4 of 16	0.675	1	1 of 11	8 of 16	0.042	0.849
LINC00487	2p25.2	8 of 11	6 of 16	0.12	1	0 of 11	7 of 16	0.022	0.681
LIPA	10q23.31	3 of 11	2 of 16	0.37	1	1 of 11	9 of 16	0.018	0.681
LIPF	10q23.31	3 of 11	3 of 16	0.662	1	1 of 11	8 of 16	0.042	0.849
LIPJ	10q23.31	3 of 11	3 of 16	0.662	1	1 of 11	8 of 16	0.042	0.849
LIPK	10q23.31	3 of 11	3 of 16	0.662	1	1 of 11	8 of 16	0.042	0.849
LIPM	10q23.31	3 of 11	2 of 16	0.37	1	1 of 11	9 of 16	0.018	0.681
LIPN	10q23.31	3 of 11	3 of 16	0.662	1	1 of 11	8 of 16	0.042	0.849
LMO1	11p15.4	1 of 11	0 of 16	0.407	1	2 of 11	14 of 16	0.001	0.146
LOC100128191	12q23.1	3 of 11	4 of 16	1	1	1 of 11	8 of 16	0.042	0.849
LOC100128977	17q21.31	2 of 11	1 of 16	0.549	1	4 of 11	13 of 16	0.04	0.849
LOC100130148	17q21.31	2 of 11	1 of 16	0.549	1	4 of 11	13 of 16	0.04	0.849
LOC100131138	12q24.11	4 of 11	4 of 16	0.675	1	1 of 11	8 of 16	0.042	0.849
LOC100131733	12q24.11	4 of 11	4 of 16	0.675	1	1 of 11	8 of 16	0.042	0.849
LOC100133161	11p15.5	1 of 11	0 of 16	0.407	1	3 of 11	14 of 16	0.003	0.268
LOC100133991	17q21.31	2 of 11	1 of 16	0.549	1	4 of 11	13 of 16	0.04	0.849
LOC100287704	7q11.21	6 of 11	2 of 16	0.033	1	0 of 11	4 of 16	0.123	1
LOC100287834	7q11.21	6 of 11	2 of 16	0.033	1	0 of 11	4 of 16	0.123	1
LOC100287944	12q23.3	4 of 11	4 of 16	0.675	1	1 of 11	8 of 16	0.042	0.849
LOC100499194	2q14.1	5 of 11	2 of 16	0.084	1	0 of 11	7 of 16	0.022	0.681
LOC100505912	4p15.2	5 of 11	1 of 16	0.027	1	3 of 11	7 of 16	0.448	1
LOC100505978	12q23.3	4 of 11	4 of 16	0.675	1	1 of 11	8 of 16	0.042	0.849
LOC100506274	2p25.1	8 of 11	5 of 16	0.054	1	0 of 11	7 of 16	0.022	0.681
LOC100506305	11p15.2	2 of 11	0 of 16	0.157	1	2 of 11	13 of 16	0.002	0.266
LOC100506474	2p24.3	9 of 11	5 of 16	0.018	1	0 of 11	5 of 16	0.06	0.849
LOC100506540	11p15.1	1 of 11	0 of 16	0.407	1	4 of 11	13 of 16	0.04	0.849
LOC100506649	12q24.23	5 of 11	4 of 16	0.411	1	1 of 11	8 of 16	0.042	0.849
LOC100506668	12q24.31	5 of 11	4 of 16	0.411	1	1 of 11	8 of 16	0.042	0.849
LOC100507205	11p12	2 of 11	2 of 16	1	1	1 of 11	9 of 16	0.018	0.681
LOC100507300	11p11.2	3 of 11	2 of 16	0.37	1	1 of 11	10 of 16	0.008	0.46
LOC100507401	11p11.2	3 of 11	2 of 16	0.37	1	1 of 11	10 of 16	0.008	0.46
LOC120824	11p11.12	3 of 11	2 of 16	0.37	1	1 of 11	9 of 16	0.018	0.681
LOC143666	11p15.5	1 of 11	0 of 16	0.407	1	3 of 11	14 of 16	0.003	0.268
LOC144742	12q24.23	4 of 11	4 of 16	0.675	1	1 of 11	8 of 16	0.042	0.849
LOC150622	2p25.2	8 of 11	6 of 16	0.12	1	0 of 11	7 of 16	0.022	0.681
LOC221122	11p11.2	3 of 11	2 of 16	0.37	1	1 of 11	10 of 16	0.008	0.46
LOC254128	2q14.3	5 of 11	3 of 16	0.206	1	0 of 11	7 of 16	0.022	0.681
LOC255480	12q24.21	4 of 11	4 of 16	0.675	1	1 of 11	8 of 16	0.042	0.849
LOC255512	11p15.5	1 of 11	0 of 16	0.407	1	3 of 11	14 of 16	0.003	0.268
LOC283104	11p15.4	1 of 11	0 of 16	0.407	1	2 of 11	14 of 16	0.001	0.146
LOC283116	11p11.12	3 of 11	2 of 16	0.37	1	1 of 11	9 of 16	0.018	0.681
LOC283194	11q12.1	3 of 11	2 of 16	0.37	1	1 of 11	9 of 16	0.018	0.681
LOC283299	11p15.4	1 of 11	0 of 16	0.407	1	2 of 11	14 of 16	0.001	0.146
LOC284798	20p11.21	9 of 11	6 of 16	0.047	1	0 of 11	2 of 16	0.499	1
LOC285000	2q12.2	5 of 11	2 of 16	0.084	1	0 of 11	7 of 16	0.022	0.681
LOC285540	4p15.2	5 of 11	0 of 16	0.006	1	3 of 11	7 of 16	0.448	1
LOC338651	11p15.5	1 of 11	0 of 16	0.407	1	3 of 11	14 of 16	0.003	0.268
LOC339788	2p25.1	8 of 11	5 of 16	0.054	1	0 of 11	7 of 16	0.022	0.681
LOC386597	2p25.2	8 of 11	6 of 16	0.12	1	0 of 11	7 of 16	0.022	0.681
LOC389023	2q14.1	5 of 11	2 of 16	0.084	1	0 of 11	7 of 16	0.022	0.681
LOC389676	8q22.1	5 of 11	1 of 16	0.027	1	4 of 11	6 of 16	1	1
LOC400940	2p25.2	8 of 11	6 of 16	0.12	1	0 of 11	7 of 16	0.022	0.681
LOC440028	11p15.4	1 of 11	0 of 16	0.407	1	2 of 11	14 of 16	0.001	0.146
LOC440040	11p11.12	3 of 11	2 of 16	0.37	1	1 of 11	9 of 16	0.018	0.681
LOC440041	11q11	3 of 11	1 of 16	0.273	1	1 of 11	10 of 16	0.008	0.46
LOC440900	2q14.1	5 of 11	2 of 16	0.084	1	0 of 11	7 of 16	0.022	0.681
LOC441601	11p11.12	3 of 11	1 of 16	0.273	1	1 of 11	10 of 16	0.008	0.46
LOC494141	11p15.1	1 of 11	1 of 16	1	1	4 of 11	13 of 16	0.04	0.849
LOC541471	2q13	5 of 11	2 of 16	0.084	1	0 of 11	7 of 16	0.022	0.681
LOC643529	10q23.31	3 of 11	2 of 16	0.37	1	1 of 11	9 of 16	0.018	0.681
LOC643955	7q11.21	6 of 11	2 of 16	0.033	1	0 of 11	4 of 16	0.123	1
LOC644172	17q21.31	2 of 11	1 of 16	0.549	1	4 of 11	13 of 16	0.04	0.849
LOC644246	17q21.31	2 of 11	1 of 16	0.549	1	4 of 11	13 of 16	0.04	0.849
LOC644656	11p15.4	1 of 11	0 of 16	0.407	1	2 of 11	14 of 16	0.001	0.146
LOC646813	11p11.12	3 of 11	1 of 16	0.273	1	1 of 11	10 of 16	0.008	0.46
LOC650368	11p15.4	1 of 11	0 of 16	0.407	1	3 of 11	14 of 16	0.003	0.268
LOC653486	11p15.5	1 of 11	0 of 16	0.407	1	3 of 11	14 of 16	0.003	0.268
LOC654433	2q13	6 of 11	2 of 16	0.033	1	0 of 11	7 of 16	0.022	0.681
LOC728739	12q23.3	5 of 11	4 of 16	0.411	1	1 of 11	8 of 16	0.042	0.849
LOC729013	11p15.3	1 of 11	1 of 16	1	1	2 of 11	13 of 16	0.002	0.266
LOC729799	11p11.2	3 of 11	2 of 16	0.37	1	1 of 11	10 of 16	0.008	0.46
LOC84931	2q14.2	4 of 11	3 of 16	0.391	1	0 of 11	7 of 16	0.022	0.681
LPIN1	2p25.1	8 of 11	4 of 16	0.022	1	0 of 11	6 of 16	0.054	0.849
LPXN	11q12.1	3 of 11	2 of 16	0.37	1	1 of 11	9 of 16	0.018	0.681
LRP4	11p11.2	3 of 11	2 of 16	0.37	1	1 of 11	10 of 16	0.008	0.46
LRRC10B	11q12.2	3 of 11	2 of 16	0.37	1	1 of 11	9 of 16	0.018	0.681
LRRC37A	17q21.31	2 of 11	1 of 16	0.549	1	4 of 11	13 of 16	0.04	0.849
LRRC37A2	17q21.31	2 of 11	1 of 16	0.549	1	4 of 11	13 of 16	0.04	0.849
LRRC37A4	17q21.31	2 of 11	1 of 16	0.549	1	4 of 11	13 of 16	0.04	0.849
LRRC4C	11p12	2 of 11	2 of 16	1	1	1 of 11	9 of 16	0.018	0.681
LRRC55	11q12.1	4 of 11	2 of 16	0.187	1	1 of 11	9 of 16	0.018	0.681
LRRC56	11p15.5	1 of 11	0 of 16	0.407	1	3 of 11	14 of 16	0.003	0.268
LRRCC1	8q21.2	6 of 11	1 of 16	0.009	1	3 of 11	7 of 16	0.448	1
LRRN4CL	11q12.3	4 of 11	2 of 16	0.187	1	1 of 11	8 of 16	0.042	0.849
LSP1	11p15.5	1 of 11	0 of 16	0.407	1	3 of 11	14 of 16	0.003	0.268
LTA4H	12q23.1	4 of 11	4 of 16	0.675	1	1 of 11	8 of 16	0.042	0.849
LUZP2	11p14.3	2 of 11	0 of 16	0.157	1	3 of 11	12 of 16	0.022	0.689
LY96	8q21.11	6 of 11	2 of 16	0.033	1	3 of 11	5 of 16	1	1
LYVE1	11p15.4	1 of 11	0 of 16	0.407	1	2 of 11	14 of 16	0.001	0.146
MADD	11p11.2	2 of 11	3 of 16	1	1	1 of 11	9 of 16	0.018	0.681
MAP1LC3B2	12q24.22	4 of 11	4 of 16	0.675	1	1 of 11	8 of 16	0.042	0.849
MAP3K14	17q21.31	2 of 11	1 of 16	0.549	1	4 of 11	13 of 16	0.04	0.849
MAPK8IP1	11p11.2	3 of 11	2 of 16	0.37	1	1 of 11	10 of 16	0.008	0.46
MAPKAPK5	12q24.12	5 of 11	4 of 16	0.411	1	1 of 11	8 of 16	0.042	0.849
MAPT	17q21.31	2 of 11	1 of 16	0.549	1	4 of 11	13 of 16	0.04	0.849
MARCO	2q14.2	4 of 11	3 of 16	0.391	1	0 of 11	7 of 16	0.022	0.681
MATN3	2p24.1	9 of 11	6 of 16	0.047	1	0 of 11	4 of 16	0.123	1
MBOAT2	2p25.1	8 of 11	5 of 16	0.054	1	0 of 11	7 of 16	0.022	0.681
MDK	11p11.2	3 of 11	2 of 16	0.37	1	1 of 11	10 of 16	0.008	0.46
MED13L	12q24.21	4 of 11	5 of 16	1	1	1 of 11	8 of 16	0.042	0.849
MED19	11q12.1	4 of 11	2 of 16	0.187	1	1 of 11	9 of 16	0.018	0.681
MERTK	2q13	5 of 11	2 of 16	0.084	1	0 of 11	7 of 16	0.022	0.681
METAP2	12q22	4 of 11	4 of 16	0.675	1	1 of 11	8 of 16	0.042	0.849
METTL12	11q12.3	4 of 11	2 of 16	0.187	1	1 of 11	8 of 16	0.042	0.849
MFSD10	4p16.3	7 of 11	3 of 16	0.04	1	3 of 11	5 of 16	1	1
MGC14436	12q24.11	4 of 11	4 of 16	0.675	1	1 of 11	8 of 16	0.042	0.849
MGC57346	17q21.31	2 of 11	1 of 16	0.549	1	4 of 11	13 of 16	0.04	0.849
MICAL2	11p15.3	2 of 11	0 of 16	0.157	1	2 of 11	13 of 16	0.002	0.266
MICALCL	11p15.3	2 of 11	0 of 16	0.157	1	2 of 11	13 of 16	0.002	0.266
MIR107	10q23.31	3 of 11	2 of 16	0.37	1	1 of 11	9 of 16	0.018	0.681
MIR1178	12q24.23	5 of 11	4 of 16	0.411	1	1 of 11	8 of 16	0.042	0.849
MIR1251	12q23.1	3 of 11	4 of 16	1	1	1 of 11	8 of 16	0.042	0.849
MIR129-2	11p11.2	3 of 11	2 of 16	0.37	1	1 of 11	10 of 16	0.008	0.46
MIR130A	11q12.1	4 of 11	2 of 16	0.187	1	1 of 11	9 of 16	0.018	0.681
MIR135A2	12q23.1	3 of 11	4 of 16	1	1	1 of 11	8 of 16	0.042	0.849
MIR1827	12q23.1	3 of 11	4 of 16	1	1	1 of 11	8 of 16	0.042	0.849
MIR1908	11q12.2	3 of 11	2 of 16	0.37	1	1 of 11	9 of 16	0.018	0.681
MIR199A1	19p13.2	2 of 11	6 of 16	0.405	1	7 of 11	3 of 16	0.04	0.849
MIR210	11p15.5	1 of 11	0 of 16	0.407	1	3 of 11	14 of 16	0.003	0.268
MIR210HG	11p15.5	1 of 11	0 of 16	0.407	1	3 of 11	14 of 16	0.003	0.268
MIR3125	2p24.3	9 of 11	5 of 16	0.018	1	0 of 11	5 of 16	0.06	0.849
MIR3160-1	11p11.2	3 of 11	2 of 16	0.37	1	1 of 11	10 of 16	0.008	0.46
MIR3160-2	11p11.2	3 of 11	2 of 16	0.37	1	1 of 11	10 of 16	0.008	0.46
MIR3162	11q12.1	3 of 11	2 of 16	0.37	1	1 of 11	9 of 16	0.018	0.681
MIR331	12q22	4 of 11	4 of 16	0.675	1	1 of 11	8 of 16	0.042	0.849
MIR3652	12q23.3	4 of 11	4 of 16	0.675	1	1 of 11	8 of 16	0.042	0.849
MIR3654	11q12.3	3 of 11	2 of 16	0.37	1	1 of 11	8 of 16	0.042	0.849
MIR3685	12q22	4 of 11	4 of 16	0.675	1	1 of 11	8 of 16	0.042	0.849
MIR3922	12q23.3	4 of 11	4 of 16	0.675	1	1 of 11	8 of 16	0.042	0.849
MIR4261	2p25.1	8 of 11	6 of 16	0.12	1	0 of 11	7 of 16	0.022	0.681
MIR4262	2p25.1	8 of 11	4 of 16	0.022	1	0 of 11	6 of 16	0.054	0.849
MIR4275	4p15.1	5 of 11	0 of 16	0.006	1	4 of 11	7 of 16	1	1
MIR4283-1	7p11.2	7 of 11	2 of 16	0.011	1	0 of 11	4 of 16	0.123	1
MIR4283-2	7p11.2	7 of 11	2 of 16	0.011	1	0 of 11	4 of 16	0.123	1
MIR4298	11p15.5	1 of 11	0 of 16	0.407	1	3 of 11	14 of 16	0.003	0.268
MIR4299	11p15.3	2 of 11	0 of 16	0.157	1	2 of 11	13 of 16	0.002	0.266
MIR4303	12q23.1	4 of 11	4 of 16	0.675	1	1 of 11	8 of 16	0.042	0.849
MIR4429	2p25.1	8 of 11	4 of 16	0.022	1	0 of 11	6 of 16	0.054	0.849
MIR4435-1	2p11.2	7 of 11	4 of 16	0.061	1	0 of 11	8 of 16	0.008	0.495
MIR4435-2	2p11.2	7 of 11	4 of 16	0.061	1	0 of 11	8 of 16	0.008	0.495
MIR4472-2	12q24.22	4 of 11	4 of 16	0.675	1	1 of 11	8 of 16	0.042	0.849
MIR4485	11p15.4	1 of 11	0 of 16	0.407	1	2 of 11	14 of 16	0.001	0.146
MIR4488	11q12.2	3 of 11	2 of 16	0.37	1	1 of 11	9 of 16	0.018	0.681
MIR4497	12q24.11	4 of 11	4 of 16	0.675	1	1 of 11	8 of 16	0.042	0.849
MIR4498	12q24.23	5 of 11	4 of 16	0.411	1	1 of 11	8 of 16	0.042	0.849
MIR4679-1	10q23.31	3 of 11	2 of 16	0.37	1	1 of 11	9 of 16	0.018	0.681
MIR4679-2	10q23.31	3 of 11	2 of 16	0.37	1	1 of 11	9 of 16	0.018	0.681
MIR4686	11p15.5	1 of 11	0 of 16	0.407	1	3 of 11	14 of 16	0.003	0.268
MIR4687	11p15.4	1 of 11	0 of 16	0.407	1	3 of 11	14 of 16	0.003	0.268
MIR4688	11p11.2	3 of 11	2 of 16	0.37	1	1 of 11	10 of 16	0.008	0.46
MIR4700	12q24.31	5 of 11	4 of 16	0.411	1	1 of 11	8 of 16	0.042	0.849
MIR4748	19p13.2	2 of 11	6 of 16	0.405	1	7 of 11	3 of 16	0.04	0.849
MIR4782	2q14.1	6 of 11	2 of 16	0.033	1	0 of 11	7 of 16	0.022	0.681
MIR483	11p15.5	1 of 11	0 of 16	0.407	1	3 of 11	14 of 16	0.003	0.268
MIR548AJ2	4p15.2	5 of 11	1 of 16	0.027	1	3 of 11	7 of 16	0.448	1
MIR573	4p15.2	5 of 11	1 of 16	0.027	1	4 of 11	7 of 16	1	1
MIR611	11q12.2	3 of 11	2 of 16	0.37	1	1 of 11	9 of 16	0.018	0.681
MIR620	12q24.21	4 of 11	4 of 16	0.675	1	1 of 11	8 of 16	0.042	0.849
MIR670	11p11.2	3 of 11	2 of 16	0.37	1	1 of 11	10 of 16	0.008	0.46
MIR675	11p15.5	1 of 11	0 of 16	0.407	1	3 of 11	14 of 16	0.003	0.268
MKI67IP	2q14.3	5 of 11	3 of 16	0.206	1	0 of 11	7 of 16	0.022	0.681
MLEC	12q24.31	5 of 11	4 of 16	0.411	1	1 of 11	8 of 16	0.042	0.849
MMAB	12q24.11	4 of 11	4 of 16	0.675	1	1 of 11	8 of 16	0.042	0.849
MMP16	8q21.3	6 of 11	1 of 16	0.009	1	4 of 11	7 of 16	1	1
MMP26	11p15.4	1 of 11	0 of 16	0.407	1	2 of 11	14 of 16	0.001	0.146
MOB2	11p15.5	1 of 11	0 of 16	0.407	1	3 of 11	14 of 16	0.003	0.268
MPEG1	11q12.1	3 of 11	2 of 16	0.37	1	1 of 11	9 of 16	0.018	0.681
MPPED2	11p14.1	2 of 11	1 of 16	0.549	1	2 of 11	10 of 16	0.047	0.849
MRGPRE	11p15.4	1 of 11	0 of 16	0.407	1	3 of 11	14 of 16	0.003	0.268
MRGPRG	11p15.4	1 of 11	0 of 16	0.407	1	3 of 11	14 of 16	0.003	0.268
MRGPRX1	11p15.1	1 of 11	0 of 16	0.407	1	4 of 11	13 of 16	0.04	0.849
MRGPRX3	11p15.1	1 of 11	1 of 16	1	1	4 of 11	13 of 16	0.04	0.849
MRGPRX4	11p15.1	1 of 11	1 of 16	1	1	4 of 11	13 of 16	0.04	0.849
MRPL16	11q12.1	3 of 11	2 of 16	0.37	1	1 of 11	9 of 16	0.018	0.681
MRPL17	11p15.4	1 of 11	0 of 16	0.407	1	2 of 11	14 of 16	0.001	0.146
MRPL23	11p15.5	1 of 11	0 of 16	0.407	1	3 of 11	14 of 16	0.003	0.268
MRPL23-AS1	11p15.5	1 of 11	0 of 16	0.407	1	3 of 11	14 of 16	0.003	0.268
MRPS28	8q21.13	6 of 11	2 of 16	0.033	1	3 of 11	6 of 16	0.692	1
MRPS9	2q12.1	4 of 11	2 of 16	0.187	1	0 of 11	7 of 16	0.022	0.681
MRVI1	11p15.4	1 of 11	0 of 16	0.407	1	2 of 11	14 of 16	0.001	0.146
MRVI1-AS1	11p15.4	1 of 11	0 of 16	0.407	1	2 of 11	14 of 16	0.001	0.146
MS4A1	11q12.2	3 of 11	2 of 16	0.37	1	1 of 11	9 of 16	0.018	0.681
MS4A10	11q12.2	3 of 11	2 of 16	0.37	1	1 of 11	9 of 16	0.018	0.681
MS4A12	11q12.2	3 of 11	2 of 16	0.37	1	1 of 11	9 of 16	0.018	0.681
MS4A13	11q12.2	3 of 11	2 of 16	0.37	1	1 of 11	9 of 16	0.018	0.681
MS4A14	11q12.2	3 of 11	2 of 16	0.37	1	1 of 11	9 of 16	0.018	0.681
MS4A15	11q12.2	3 of 11	2 of 16	0.37	1	1 of 11	9 of 16	0.018	0.681
MS4A2	11q12.1	3 of 11	2 of 16	0.37	1	1 of 11	9 of 16	0.018	0.681
MS4A3	11q12.1	3 of 11	2 of 16	0.37	1	1 of 11	9 of 16	0.018	0.681
MS4A4A	11q12.2	3 of 11	2 of 16	0.37	1	1 of 11	9 of 16	0.018	0.681
MS4A5	11q12.2	3 of 11	2 of 16	0.37	1	1 of 11	9 of 16	0.018	0.681
MS4A6A	11q12.2	3 of 11	2 of 16	0.37	1	1 of 11	9 of 16	0.018	0.681
MS4A6E	11q12.2	3 of 11	2 of 16	0.37	1	1 of 11	9 of 16	0.018	0.681
MS4A7	11q12.2	3 of 11	2 of 16	0.37	1	1 of 11	9 of 16	0.018	0.681
MS4A8B	11q12.2	3 of 11	2 of 16	0.37	1	1 of 11	9 of 16	0.018	0.681
MSI1	12q24.31	5 of 11	4 of 16	0.411	1	1 of 11	8 of 16	0.042	0.849
MTA2	11q12.3	3 of 11	2 of 16	0.37	1	1 of 11	8 of 16	0.042	0.849
MTCH2	11p11.2	3 of 11	2 of 16	0.37	1	1 of 11	10 of 16	0.008	0.46
MTERFD3	12q23.3	4 of 11	4 of 16	0.675	1	1 of 11	8 of 16	0.042	0.849
MTRNR2L8	11p15.4	1 of 11	0 of 16	0.407	1	2 of 11	14 of 16	0.001	0.146
MUC15	11p14.2	2 of 11	0 of 16	0.157	1	3 of 11	12 of 16	0.022	0.689
MUC2	11p15.5	1 of 11	0 of 16	0.407	1	3 of 11	14 of 16	0.003	0.268
MUC5B	11p15.5	1 of 11	0 of 16	0.407	1	3 of 11	14 of 16	0.003	0.268
MUC6	11p15.5	1 of 11	0 of 16	0.407	1	3 of 11	14 of 16	0.003	0.268
MVK	12q24.11	4 of 11	4 of 16	0.675	1	1 of 11	8 of 16	0.042	0.849
MYBPC1	12q23.2	3 of 11	4 of 16	1	1	1 of 11	8 of 16	0.042	0.849
MYBPC3	11p11.2	2 of 11	3 of 16	1	1	1 of 11	9 of 16	0.018	0.681
MYL2	12q24.11	4 of 11	4 of 16	0.675	1	1 of 11	8 of 16	0.042	0.849
MYO1H	12q24.11	4 of 11	4 of 16	0.675	1	1 of 11	8 of 16	0.042	0.849
MYOD1	11p15.1	1 of 11	0 of 16	0.407	1	3 of 11	13 of 16	0.015	0.681
NAA25	12q24.13	5 of 11	4 of 16	0.411	1	1 of 11	8 of 16	0.042	0.849
NAP1L4	11p15.4	1 of 11	0 of 16	0.407	1	3 of 11	14 of 16	0.003	0.268
NCK2	2q12.2	5 of 11	2 of 16	0.084	1	0 of 11	7 of 16	0.022	0.681
NDUFA12	12q22	4 of 11	4 of 16	0.675	1	1 of 11	8 of 16	0.042	0.849
NDUFS3	11p11.2	3 of 11	4 of 16	1	1	1 of 11	9 of 16	0.018	0.681
NEDD1	12q23.1	3 of 11	4 of 16	1	1	1 of 11	8 of 16	0.042	0.849
NFYB	12q23.3	4 of 11	4 of 16	0.675	1	1 of 11	8 of 16	0.042	0.849
NLRP10	11p15.4	1 of 11	0 of 16	0.407	1	2 of 11	14 of 16	0.001	0.146
NLRP14	11p15.4	1 of 11	0 of 16	0.407	1	2 of 11	14 of 16	0.001	0.146
NLRP6	11p15.5	1 of 11	0 of 16	0.407	1	3 of 11	14 of 16	0.003	0.268
NMT1	17q21.31	2 of 11	1 of 16	0.549	1	4 of 11	13 of 16	0.04	0.849
NOL10	2p25.1	8 of 11	6 of 16	0.12	1	0 of 11	7 of 16	0.022	0.681
NOP14	4p16.3	7 of 11	3 of 16	0.04	1	3 of 11	5 of 16	1	1
NOS1	12q24.22	4 of 11	4 of 16	0.675	1	1 of 11	8 of 16	0.042	0.849
NPC1	18q11.2	6 of 11	2 of 16	0.033	1	1 of 11	5 of 16	0.35	1
NR1H3	11p11.2	2 of 11	3 of 16	1	1	1 of 11	9 of 16	0.018	0.681
NR1H4	12q23.1	3 of 11	4 of 16	1	1	1 of 11	8 of 16	0.042	0.849
NR2C1	12q22	4 of 11	4 of 16	0.675	1	1 of 11	8 of 16	0.042	0.849
NRIP3	11p15.4	1 of 11	0 of 16	0.407	1	2 of 11	14 of 16	0.001	0.146
NS3BP	11p15.5	1 of 11	0 of 16	0.407	1	3 of 11	14 of 16	0.003	0.268
NSFP1	17q21.31	2 of 11	1 of 16	0.549	1	4 of 11	13 of 16	0.04	0.849
NT5DC3	12q23.3	4 of 11	4 of 16	0.675	1	1 of 11	8 of 16	0.042	0.849
NTN4	12q22	4 of 11	4 of 16	0.675	1	1 of 11	8 of 16	0.042	0.849
NTSR2	2p25.1	8 of 11	4 of 16	0.022	1	0 of 11	6 of 16	0.054	0.849
NUAK1	12q23.3	4 of 11	4 of 16	0.675	1	1 of 11	8 of 16	0.042	0.849
NUCB2	11p15.1	1 of 11	0 of 16	0.407	1	3 of 11	13 of 16	0.015	0.681
NUP160	11p11.2	3 of 11	2 of 16	0.37	1	1 of 11	9 of 16	0.018	0.681
NUP37	12q23.2	3 of 11	4 of 16	1	1	1 of 11	8 of 16	0.042	0.849
NUP98	11p15.4	1 of 11	0 of 16	0.407	1	3 of 11	14 of 16	0.003	0.268
OAS1	12q24.13	5 of 11	4 of 16	0.411	1	1 of 11	8 of 16	0.042	0.849
OAS2	12q24.13	5 of 11	4 of 16	0.411	1	1 of 11	8 of 16	0.042	0.849
OAS3	12q24.13	5 of 11	4 of 16	0.411	1	1 of 11	8 of 16	0.042	0.849
ODC1	2p25.1	8 of 11	6 of 16	0.12	1	0 of 11	7 of 16	0.022	0.681
ODF3	11p15.5	1 of 11	0 of 16	0.407	1	3 of 11	14 of 16	0.003	0.268
OLFML1	11p15.4	1 of 11	1 of 16	1	1	2 of 11	13 of 16	0.002	0.266
OR10A2	11p15.4	1 of 11	0 of 16	0.407	1	2 of 11	14 of 16	0.001	0.146
OR10A3	11p15.4	1 of 11	0 of 16	0.407	1	2 of 11	14 of 16	0.001	0.146
OR10A4	11p15.4	1 of 11	0 of 16	0.407	1	2 of 11	14 of 16	0.001	0.146
OR10A5	11p15.4	1 of 11	0 of 16	0.407	1	2 of 11	14 of 16	0.001	0.146
OR10A6	11p15.4	1 of 11	0 of 16	0.407	1	2 of 11	14 of 16	0.001	0.146
OR10AG1	11q12.1	3 of 11	1 of 16	0.273	1	1 of 11	10 of 16	0.008	0.46
OR10Q1	11q12.1	4 of 11	2 of 16	0.187	1	1 of 11	9 of 16	0.018	0.681
OR10V1	11q12.1	3 of 11	2 of 16	0.37	1	1 of 11	9 of 16	0.018	0.681
OR10V2P	11q12.1	3 of 11	2 of 16	0.37	1	1 of 11	9 of 16	0.018	0.681
OR10W1	11q12.1	4 of 11	2 of 16	0.187	1	1 of 11	9 of 16	0.018	0.681
OR1S1	11q12.1	4 of 11	2 of 16	0.187	1	1 of 11	9 of 16	0.018	0.681
OR1S2	11q12.1	4 of 11	2 of 16	0.187	1	1 of 11	9 of 16	0.018	0.681
OR2AG1	11p15.4	1 of 11	0 of 16	0.407	1	2 of 11	14 of 16	0.001	0.146
OR2AG2	11p15.4	1 of 11	0 of 16	0.407	1	2 of 11	14 of 16	0.001	0.146
OR2D2	11p15.4	1 of 11	0 of 16	0.407	1	2 of 11	14 of 16	0.001	0.146
OR2D3	11p15.4	1 of 11	0 of 16	0.407	1	2 of 11	14 of 16	0.001	0.146
OR4A15	11q11	3 of 11	1 of 16	0.273	1	1 of 11	10 of 16	0.008	0.46
OR4A16	11q11	3 of 11	1 of 16	0.273	1	1 of 11	10 of 16	0.008	0.46
OR4A47	11p11.2	3 of 11	2 of 16	0.37	1	1 of 11	9 of 16	0.018	0.681
OR4A5	11p11.12	3 of 11	1 of 16	0.273	1	1 of 11	10 of 16	0.008	0.46
OR4B1	11p11.2	3 of 11	2 of 16	0.37	1	1 of 11	9 of 16	0.018	0.681
OR4C11	11q11	3 of 11	1 of 16	0.273	1	1 of 11	10 of 16	0.008	0.46
OR4C12	11p11.12	2 of 11	2 of 16	1	1	1 of 11	9 of 16	0.018	0.681
OR4C13	11p11.12	2 of 11	2 of 16	1	1	1 of 11	9 of 16	0.018	0.681
OR4C15	11q11	3 of 11	1 of 16	0.273	1	1 of 11	10 of 16	0.008	0.46
OR4C16	11q11	3 of 11	1 of 16	0.273	1	1 of 11	10 of 16	0.008	0.46
OR4C3	11p11.2	3 of 11	2 of 16	0.37	1	1 of 11	9 of 16	0.018	0.681
OR4C45	11p11.2	3 of 11	2 of 16	0.37	1	1 of 11	9 of 16	0.018	0.681
OR4C46	11p11.12	3 of 11	1 of 16	0.273	1	1 of 11	10 of 16	0.008	0.46
OR4C6	11q11	3 of 11	1 of 16	0.273	1	1 of 11	10 of 16	0.008	0.46
OR4D10	11q12.1	3 of 11	2 of 16	0.37	1	1 of 11	9 of 16	0.018	0.681
OR4D11	11q12.1	3 of 11	2 of 16	0.37	1	1 of 11	9 of 16	0.018	0.681
OR4D6	11q12.1	3 of 11	2 of 16	0.37	1	1 of 11	9 of 16	0.018	0.681
OR4D9	11q12.1	3 of 11	2 of 16	0.37	1	1 of 11	9 of 16	0.018	0.681
OR4P4	11q11	3 of 11	1 of 16	0.273	1	1 of 11	10 of 16	0.008	0.46
OR4S1	11p11.2	3 of 11	2 of 16	0.37	1	1 of 11	9 of 16	0.018	0.681
OR4S2	11q11	3 of 11	1 of 16	0.273	1	1 of 11	10 of 16	0.008	0.46
OR4X1	11p11.2	3 of 11	2 of 16	0.37	1	1 of 11	9 of 16	0.018	0.681
OR4X2	11p11.2	3 of 11	2 of 16	0.37	1	1 of 11	9 of 16	0.018	0.681
OR51A2	11p15.4	1 of 11	0 of 16	0.407	1	2 of 11	14 of 16	0.001	0.146
OR51A4	11p15.4	1 of 11	0 of 16	0.407	1	2 of 11	14 of 16	0.001	0.146
OR51A7	11p15.4	1 of 11	0 of 16	0.407	1	2 of 11	14 of 16	0.001	0.146
OR51B2	11p15.4	1 of 11	0 of 16	0.407	1	2 of 11	14 of 16	0.001	0.146
OR51B4	11p15.4	1 of 11	0 of 16	0.407	1	2 of 11	14 of 16	0.001	0.146
OR51B5	11p15.4	1 of 11	1 of 16	1	1	2 of 11	14 of 16	0.001	0.146
OR51B6	11p15.4	1 of 11	0 of 16	0.407	1	2 of 11	14 of 16	0.001	0.146
OR51D1	11p15.4	1 of 11	0 of 16	0.407	1	2 of 11	14 of 16	0.001	0.146
OR51E1	11p15.4	1 of 11	0 of 16	0.407	1	2 of 11	14 of 16	0.001	0.146
OR51E2	11p15.4	1 of 11	0 of 16	0.407	1	2 of 11	14 of 16	0.001	0.146
OR51F1	11p15.4	1 of 11	0 of 16	0.407	1	2 of 11	14 of 16	0.001	0.146
OR51F2	11p15.4	1 of 11	0 of 16	0.407	1	2 of 11	14 of 16	0.001	0.146
OR51G1	11p15.4	1 of 11	0 of 16	0.407	1	2 of 11	14 of 16	0.001	0.146
OR51G2	11p15.4	1 of 11	0 of 16	0.407	1	2 of 11	14 of 16	0.001	0.146
OR51I1	11p15.4	1 of 11	1 of 16	1	1	2 of 11	14 of 16	0.001	0.146
OR51I2	11p15.4	1 of 11	1 of 16	1	1	2 of 11	14 of 16	0.001	0.146
OR51L1	11p15.4	1 of 11	0 of 16	0.407	1	2 of 11	14 of 16	0.001	0.146
OR51M1	11p15.4	1 of 11	0 of 16	0.407	1	2 of 11	14 of 16	0.001	0.146
OR51Q1	11p15.4	1 of 11	0 of 16	0.407	1	2 of 11	14 of 16	0.001	0.146
OR51S1	11p15.4	1 of 11	0 of 16	0.407	1	2 of 11	14 of 16	0.001	0.146
OR51T1	11p15.4	1 of 11	0 of 16	0.407	1	2 of 11	14 of 16	0.001	0.146
OR51V1	11p15.4	1 of 11	0 of 16	0.407	1	2 of 11	14 of 16	0.001	0.146
OR52A1	11p15.4	1 of 11	0 of 16	0.407	1	2 of 11	14 of 16	0.001	0.146
OR52A5	11p15.4	1 of 11	0 of 16	0.407	1	2 of 11	14 of 16	0.001	0.146
OR52B2	11p15.4	1 of 11	0 of 16	0.407	1	2 of 11	14 of 16	0.001	0.146
OR52B4	11p15.4	1 of 11	0 of 16	0.407	1	2 of 11	14 of 16	0.001	0.146
OR52B6	11p15.4	1 of 11	2 of 16	1	1	2 of 11	13 of 16	0.002	0.266
OR52D1	11p15.4	1 of 11	1 of 16	1	1	2 of 11	14 of 16	0.001	0.146
OR52E2	11p15.4	1 of 11	0 of 16	0.407	1	2 of 11	14 of 16	0.001	0.146
OR52E4	11p15.4	1 of 11	0 of 16	0.407	1	2 of 11	14 of 16	0.001	0.146
OR52E6	11p15.4	1 of 11	0 of 16	0.407	1	2 of 11	14 of 16	0.001	0.146
OR52E8	11p15.4	1 of 11	0 of 16	0.407	1	2 of 11	14 of 16	0.001	0.146
OR52H1	11p15.4	1 of 11	1 of 16	1	1	2 of 11	14 of 16	0.001	0.146
OR52I1	11p15.4	1 of 11	0 of 16	0.407	1	2 of 11	14 of 16	0.001	0.146
OR52I2	11p15.4	1 of 11	0 of 16	0.407	1	2 of 11	14 of 16	0.001	0.146
OR52J3	11p15.4	1 of 11	0 of 16	0.407	1	2 of 11	14 of 16	0.001	0.146
OR52K1	11p15.4	1 of 11	0 of 16	0.407	1	2 of 11	14 of 16	0.001	0.146
OR52K2	11p15.4	1 of 11	0 of 16	0.407	1	2 of 11	14 of 16	0.001	0.146
OR52L1	11p15.4	1 of 11	0 of 16	0.407	1	2 of 11	14 of 16	0.001	0.146
OR52M1	11p15.4	1 of 11	0 of 16	0.407	1	2 of 11	14 of 16	0.001	0.146
OR52N1	11p15.4	1 of 11	1 of 16	1	1	2 of 11	14 of 16	0.001	0.146
OR52N2	11p15.4	1 of 11	1 of 16	1	1	2 of 11	14 of 16	0.001	0.146
OR52N4	11p15.4	1 of 11	2 of 16	1	1	2 of 11	13 of 16	0.002	0.266
OR52N5	11p15.4	1 of 11	1 of 16	1	1	2 of 11	14 of 16	0.001	0.146
OR52R1	11p15.4	1 of 11	0 of 16	0.407	1	2 of 11	14 of 16	0.001	0.146
OR52W1	11p15.4	1 of 11	0 of 16	0.407	1	2 of 11	14 of 16	0.001	0.146
OR56A1	11p15.4	1 of 11	0 of 16	0.407	1	2 of 11	14 of 16	0.001	0.146
OR56A3	11p15.4	1 of 11	0 of 16	0.407	1	2 of 11	14 of 16	0.001	0.146
OR56A4	11p15.4	1 of 11	0 of 16	0.407	1	2 of 11	14 of 16	0.001	0.146
OR56A5	11p15.4	1 of 11	0 of 16	0.407	1	2 of 11	14 of 16	0.001	0.146
OR56B1	11p15.4	1 of 11	2 of 16	1	1	2 of 11	13 of 16	0.002	0.266
OR56B4	11p15.4	1 of 11	0 of 16	0.407	1	2 of 11	14 of 16	0.001	0.146
OR5A1	11q12.1	3 of 11	2 of 16	0.37	1	1 of 11	9 of 16	0.018	0.681
OR5A2	11q12.1	3 of 11	2 of 16	0.37	1	1 of 11	9 of 16	0.018	0.681
OR5AK2	11q12.1	4 of 11	2 of 16	0.187	1	1 of 11	9 of 16	0.018	0.681
OR5AK4P	11q12.1	4 of 11	2 of 16	0.187	1	1 of 11	9 of 16	0.018	0.681
OR5AN1	11q12.1	3 of 11	2 of 16	0.37	1	1 of 11	9 of 16	0.018	0.681
OR5AP2	11q12.1	3 of 11	2 of 16	0.37	1	1 of 11	9 of 16	0.018	0.681
OR5AR1	11q12.1	3 of 11	2 of 16	0.37	1	1 of 11	9 of 16	0.018	0.681
OR5AS1	11q12.1	3 of 11	1 of 16	0.273	1	1 of 11	10 of 16	0.008	0.46
OR5B12	11q12.1	4 of 11	2 of 16	0.187	1	1 of 11	9 of 16	0.018	0.681
OR5B17	11q12.1	4 of 11	2 of 16	0.187	1	1 of 11	9 of 16	0.018	0.681
OR5B2	11q12.1	4 of 11	2 of 16	0.187	1	1 of 11	9 of 16	0.018	0.681
OR5B21	11q12.1	3 of 11	2 of 16	0.37	1	1 of 11	9 of 16	0.018	0.681
OR5B3	11q12.1	4 of 11	2 of 16	0.187	1	1 of 11	9 of 16	0.018	0.681
OR5D13	11q11	3 of 11	1 of 16	0.273	1	1 of 11	10 of 16	0.008	0.46
OR5D14	11q11	3 of 11	1 of 16	0.273	1	1 of 11	10 of 16	0.008	0.46
OR5D16	11q11	3 of 11	1 of 16	0.273	1	1 of 11	10 of 16	0.008	0.46
OR5D18	11q11	3 of 11	1 of 16	0.273	1	1 of 11	10 of 16	0.008	0.46
OR5E1P	11p15.4	1 of 11	0 of 16	0.407	1	2 of 11	14 of 16	0.001	0.146
OR5F1	11q12.1	3 of 11	1 of 16	0.273	1	1 of 11	10 of 16	0.008	0.46
OR5I1	11q12.1	3 of 11	1 of 16	0.273	1	1 of 11	10 of 16	0.008	0.46
OR5J2	11q12.1	3 of 11	1 of 16	0.273	1	1 of 11	10 of 16	0.008	0.46
OR5L1	11q11	3 of 11	1 of 16	0.273	1	1 of 11	10 of 16	0.008	0.46
OR5L2	11q11	3 of 11	1 of 16	0.273	1	1 of 11	10 of 16	0.008	0.46
OR5M1	11q12.1	3 of 11	2 of 16	0.37	1	1 of 11	9 of 16	0.018	0.681
OR5M10	11q12.1	3 of 11	2 of 16	0.37	1	1 of 11	9 of 16	0.018	0.681
OR5M11	11q12.1	3 of 11	2 of 16	0.37	1	1 of 11	9 of 16	0.018	0.681
OR5M3	11q12.1	3 of 11	2 of 16	0.37	1	1 of 11	9 of 16	0.018	0.681
OR5M8	11q12.1	3 of 11	2 of 16	0.37	1	1 of 11	9 of 16	0.018	0.681
OR5M9	11q12.1	3 of 11	2 of 16	0.37	1	1 of 11	9 of 16	0.018	0.681
OR5P2	11p15.4	1 of 11	0 of 16	0.407	1	2 of 11	14 of 16	0.001	0.146
OR5P3	11p15.4	1 of 11	0 of 16	0.407	1	2 of 11	14 of 16	0.001	0.146
OR5R1	11q12.1	3 of 11	2 of 16	0.37	1	1 of 11	9 of 16	0.018	0.681
OR5T1	11q12.1	3 of 11	2 of 16	0.37	1	1 of 11	9 of 16	0.018	0.681
OR5T2	11q12.1	3 of 11	1 of 16	0.273	1	1 of 11	10 of 16	0.008	0.46
OR5T3	11q12.1	3 of 11	2 of 16	0.37	1	1 of 11	9 of 16	0.018	0.681
OR5W2	11q11	3 of 11	1 of 16	0.273	1	1 of 11	10 of 16	0.008	0.46
OR6A2	11p15.4	1 of 11	0 of 16	0.407	1	2 of 11	14 of 16	0.001	0.146
OR6Q1	11q12.1	4 of 11	2 of 16	0.187	1	1 of 11	9 of 16	0.018	0.681
OR7E12P	11p15.4	1 of 11	0 of 16	0.407	1	3 of 11	14 of 16	0.003	0.268
OR7E14P	11p15.1	1 of 11	0 of 16	0.407	1	3 of 11	13 of 16	0.015	0.681
OR7E5P	11q12.1	3 of 11	1 of 16	0.273	1	1 of 11	10 of 16	0.008	0.46
OR8H1	11q12.1	3 of 11	2 of 16	0.37	1	1 of 11	9 of 16	0.018	0.681
OR8H2	11q12.1	3 of 11	1 of 16	0.273	1	1 of 11	10 of 16	0.008	0.46
OR8H3	11q12.1	3 of 11	1 of 16	0.273	1	1 of 11	10 of 16	0.008	0.46
OR8I2	11q12.1	3 of 11	1 of 16	0.273	1	1 of 11	10 of 16	0.008	0.46
OR8J1	11q12.1	3 of 11	2 of 16	0.37	1	1 of 11	9 of 16	0.018	0.681
OR8J3	11q12.1	3 of 11	1 of 16	0.273	1	1 of 11	10 of 16	0.008	0.46
OR8K1	11q12.1	3 of 11	2 of 16	0.37	1	1 of 11	9 of 16	0.018	0.681
OR8K3	11q12.1	3 of 11	2 of 16	0.37	1	1 of 11	9 of 16	0.018	0.681
OR8K5	11q12.1	3 of 11	1 of 16	0.273	1	1 of 11	10 of 16	0.008	0.46
OR8U1	11q12.1	3 of 11	2 of 16	0.37	1	1 of 11	9 of 16	0.018	0.681
OR8U8	11q12.1	3 of 11	2 of 16	0.37	1	1 of 11	9 of 16	0.018	0.681
OR9G1	11q12.1	3 of 11	2 of 16	0.37	1	1 of 11	9 of 16	0.018	0.681
OR9G4	11q12.1	3 of 11	2 of 16	0.37	1	1 of 11	9 of 16	0.018	0.681
OR9G9	11q12.1	3 of 11	2 of 16	0.37	1	1 of 11	9 of 16	0.018	0.681
OR9I1	11q12.1	4 of 11	2 of 16	0.187	1	1 of 11	9 of 16	0.018	0.681
OR9Q1	11q12.1	4 of 11	2 of 16	0.187	1	1 of 11	9 of 16	0.018	0.681
OR9Q2	11q12.1	4 of 11	2 of 16	0.187	1	1 of 11	9 of 16	0.018	0.681
OSBP	11q12.1	3 of 11	2 of 16	0.37	1	1 of 11	9 of 16	0.018	0.681
OSBPL5	11p15.4	1 of 11	0 of 16	0.407	1	3 of 11	14 of 16	0.003	0.268
OVCH2	11p15.4	1 of 11	1 of 16	1	1	2 of 11	13 of 16	0.002	0.266
P2RX3	11q12.1	4 of 11	2 of 16	0.187	1	1 of 11	9 of 16	0.018	0.681
PACSIN3	11p11.2	3 of 11	2 of 16	0.37	1	1 of 11	10 of 16	0.008	0.46
PAG1	8q21.13	6 of 11	1 of 16	0.009	1	3 of 11	7 of 16	0.448	1
PAH	12q23.2	4 of 11	4 of 16	0.675	1	1 of 11	8 of 16	0.042	0.849
PANK1	10q23.31	3 of 11	2 of 16	0.37	1	1 of 11	9 of 16	0.018	0.681
PARP8	5q11.1	4 of 11	0 of 16	0.019	1	3 of 11	4 of 16	1	1
PARPBP	12q23.2	3 of 11	4 of 16	1	1	1 of 11	8 of 16	0.042	0.849
PARVA	11p15.3	2 of 11	0 of 16	0.157	1	2 of 11	13 of 16	0.002	0.266
PATL1	11q12.1	3 of 11	2 of 16	0.37	1	1 of 11	9 of 16	0.018	0.681
PAX6	11p13	2 of 11	2 of 16	1	1	2 of 11	10 of 16	0.047	0.849
PAX8	2q13	6 of 11	2 of 16	0.033	1	0 of 11	7 of 16	0.022	0.681
PCDH7	4p15.1	4 of 11	0 of 16	0.019	1	4 of 11	7 of 16	1	1
PCDP1	2q14.2	4 of 11	3 of 16	0.391	1	0 of 11	7 of 16	0.022	0.681
PDDC1	11p15.5	1 of 11	0 of 16	0.407	1	3 of 11	14 of 16	0.003	0.268
PDE3B	11p15.2	1 of 11	0 of 16	0.407	1	4 of 11	13 of 16	0.04	0.849
PDIA6	2p25.1	8 of 11	5 of 16	0.054	1	0 of 11	7 of 16	0.022	0.681
PEBP1	12q24.23	4 of 11	4 of 16	0.675	1	1 of 11	8 of 16	0.042	0.849
PEX16	11p11.2	3 of 11	2 of 16	0.37	1	1 of 11	10 of 16	0.008	0.46
PGA3	11q12.2	3 of 11	2 of 16	0.37	1	1 of 11	9 of 16	0.018	0.681
PGA4	11q12.2	3 of 11	2 of 16	0.37	1	1 of 11	9 of 16	0.018	0.681
PGA5	11q12.2	3 of 11	2 of 16	0.37	1	1 of 11	9 of 16	0.018	0.681
PGAP2	11p15.4	1 of 11	0 of 16	0.407	1	3 of 11	14 of 16	0.003	0.268
PGM2	4p14	4 of 11	0 of 16	0.019	1	4 of 11	7 of 16	1	1
PHF21A	11p11.2	3 of 11	2 of 16	0.37	1	1 of 11	10 of 16	0.008	0.46
PHLDA2	11p15.4	1 of 11	0 of 16	0.407	1	3 of 11	14 of 16	0.003	0.268
PHRF1	11p15.5	1 of 11	0 of 16	0.407	1	3 of 11	14 of 16	0.003	0.268
PI4K2B	4p15.2	5 of 11	0 of 16	0.006	1	3 of 11	7 of 16	0.448	1
PIDD	11p15.5	1 of 11	0 of 16	0.407	1	3 of 11	14 of 16	0.003	0.268
PIK3C2A	11p15.1	1 of 11	0 of 16	0.407	1	3 of 11	13 of 16	0.015	0.681
PKIA	8q21.12	6 of 11	2 of 16	0.033	1	3 of 11	6 of 16	0.692	1
PKP3	11p15.5	1 of 11	0 of 16	0.407	1	3 of 11	14 of 16	0.003	0.268
PLA2G1B	12q24.31	5 of 11	4 of 16	0.411	1	1 of 11	8 of 16	0.042	0.849
PLAC1L	11q12.1	3 of 11	2 of 16	0.37	1	1 of 11	9 of 16	0.018	0.681
PLBD2	12q24.13	5 of 11	4 of 16	0.411	1	1 of 11	8 of 16	0.042	0.849
PLCD3	17q21.31	2 of 11	1 of 16	0.549	1	4 of 11	13 of 16	0.04	0.849
PLEKHA7	11p15.1	1 of 11	0 of 16	0.407	1	4 of 11	13 of 16	0.04	0.849
PLEKHM1	17q21.31	2 of 11	1 of 16	0.549	1	4 of 11	13 of 16	0.04	0.849
PLGLA	2q12.2	5 of 11	2 of 16	0.084	1	0 of 11	7 of 16	0.022	0.681
PMCH	12q23.2	3 of 11	4 of 16	1	1	1 of 11	8 of 16	0.042	0.849
PMP2	8q21.13	5 of 11	1 of 16	0.027	1	3 of 11	7 of 16	0.448	1
PNPLA2	11p15.5	1 of 11	0 of 16	0.407	1	3 of 11	14 of 16	0.003	0.268
POLR1B	2q13	5 of 11	2 of 16	0.084	1	0 of 11	7 of 16	0.022	0.681
POLR2G	11q12.3	4 of 11	2 of 16	0.187	1	1 of 11	8 of 16	0.042	0.849
POLR2L	11p15.5	1 of 11	0 of 16	0.407	1	3 of 11	14 of 16	0.003	0.268
POLR3B	12q23.3	4 of 11	4 of 16	0.675	1	1 of 11	8 of 16	0.042	0.849
POP5	12q24.31	5 of 11	4 of 16	0.411	1	1 of 11	8 of 16	0.042	0.849
PPARGC1A	4p15.2	5 of 11	1 of 16	0.027	1	3 of 11	7 of 16	0.448	1
PPFIBP2	11p15.4	1 of 11	1 of 16	1	1	2 of 11	13 of 16	0.002	0.266
PPP1CC	12q24.11	4 of 11	4 of 16	0.675	1	1 of 11	8 of 16	0.042	0.849
PPP1R32	11q12.2	3 of 11	2 of 16	0.37	1	1 of 11	9 of 16	0.018	0.681
PPTC7	12q24.11	4 of 11	4 of 16	0.675	1	1 of 11	8 of 16	0.042	0.849
PQLC3	2p25.1	8 of 11	4 of 16	0.022	1	0 of 11	7 of 16	0.022	0.681
PRDM11	11p11.2	3 of 11	2 of 16	0.37	1	1 of 11	10 of 16	0.008	0.46
PRDM4	12q23.3	5 of 11	4 of 16	0.411	1	1 of 11	8 of 16	0.042	0.849
PRDX2	19p13.2	1 of 11	6 of 16	0.183	1	7 of 11	3 of 16	0.04	0.849
PRG2	11q12.1	4 of 11	2 of 16	0.187	1	1 of 11	9 of 16	0.018	0.681
PRG3	11q12.1	4 of 11	2 of 16	0.187	1	1 of 11	9 of 16	0.018	0.681
PRKAB1	12q24.23	5 of 11	4 of 16	0.411	1	1 of 11	8 of 16	0.042	0.849
PRKCDBP	11p15.4	1 of 11	0 of 16	0.407	1	2 of 11	14 of 16	0.001	0.146
PRPF19	11q12.2	3 of 11	2 of 16	0.37	1	1 of 11	9 of 16	0.018	0.681
PSD4	2q13	6 of 11	2 of 16	0.033	1	0 of 11	7 of 16	0.022	0.681
PSKH2	8q21.3	6 of 11	1 of 16	0.009	1	3 of 11	7 of 16	0.448	1
PSMA1	11p15.2	1 of 11	0 of 16	0.407	1	4 of 11	13 of 16	0.04	0.849
PSMC3	11p11.2	3 of 11	3 of 16	0.662	1	1 of 11	9 of 16	0.018	0.681
PSMD13	11p15.5	1 of 11	0 of 16	0.407	1	3 of 11	14 of 16	0.003	0.268
PTDSS2	11p15.5	1 of 11	0 of 16	0.407	1	3 of 11	14 of 16	0.003	0.268
PTGDR2	11q12.2	3 of 11	2 of 16	0.37	1	1 of 11	9 of 16	0.018	0.681
PTH	11p15.2	1 of 11	0 of 16	0.407	1	2 of 11	13 of 16	0.002	0.266
PTPMT1	11p11.2	3 of 11	4 of 16	1	1	1 of 11	9 of 16	0.018	0.681
PTPN11	12q24.13	5 of 11	4 of 16	0.411	1	1 of 11	8 of 16	0.042	0.849
PTPN4	2q14.2	4 of 11	3 of 16	0.391	1	0 of 11	7 of 16	0.022	0.681
PTPN5	11p15.1	1 of 11	0 of 16	0.407	1	4 of 11	13 of 16	0.04	0.849
PTPRJ	11p11.2	3 of 11	2 of 16	0.37	1	1 of 11	9 of 16	0.018	0.681
PTTG2	4p14	4 of 11	0 of 16	0.019	1	4 of 11	7 of 16	1	1
PUM2	2p24.1	9 of 11	6 of 16	0.047	1	0 of 11	4 of 16	0.123	1
PWP1	12q23.3	5 of 11	4 of 16	0.411	1	1 of 11	8 of 16	0.042	0.849
PXN	12q24.23	5 of 11	4 of 16	0.411	1	1 of 11	8 of 16	0.042	0.849
PYGB	20p11.21	9 of 11	6 of 16	0.047	1	0 of 11	2 of 16	0.499	1
RAB35	12q24.23	5 of 11	4 of 16	0.411	1	1 of 11	8 of 16	0.042	0.849
RAB3IL1	11q12.2	3 of 11	2 of 16	0.37	1	1 of 11	9 of 16	0.018	0.681
RABL2A	2q13	6 of 11	2 of 16	0.033	1	0 of 11	7 of 16	0.022	0.681
RAD9B	12q24.11	4 of 11	4 of 16	0.675	1	1 of 11	8 of 16	0.042	0.849
RALB	2q14.2	4 of 11	3 of 16	0.391	1	0 of 11	7 of 16	0.022	0.681
RALYL	8q21.2	6 of 11	1 of 16	0.009	1	3 of 11	8 of 16	0.427	1
RAPSN	11p11.2	3 of 11	3 of 16	0.662	1	1 of 11	9 of 16	0.018	0.681
RASAL1	12q24.13	5 of 11	4 of 16	0.411	1	1 of 11	8 of 16	0.042	0.849
RASSF10	11p15.2	2 of 11	0 of 16	0.157	1	2 of 11	13 of 16	0.002	0.266
RASSF7	11p15.5	1 of 11	0 of 16	0.407	1	3 of 11	14 of 16	0.003	0.268
RBM19	12q24.13	4 of 11	4 of 16	0.675	1	1 of 11	8 of 16	0.042	0.849
RBMXL2	11p15.4	1 of 11	0 of 16	0.407	1	2 of 11	14 of 16	0.001	0.146
RBPJ	4p15.2	7 of 11	0 of 16	0	1	3 of 11	7 of 16	0.448	1
RELL1	4p14	4 of 11	0 of 16	0.019	1	4 of 11	7 of 16	1	1
REXO1L1	8q21.2	6 of 11	1 of 16	0.009	1	3 of 11	7 of 16	0.448	1
REXO1L2P	8q21.2	6 of 11	1 of 16	0.009	1	3 of 11	7 of 16	0.448	1
RFC5	12q24.23	4 of 11	4 of 16	0.675	1	1 of 11	8 of 16	0.042	0.849
RFX4	12q23.3	4 of 11	4 of 16	0.675	1	1 of 11	8 of 16	0.042	0.849
RGPD3	2q12.2	5 of 11	2 of 16	0.084	1	0 of 11	7 of 16	0.022	0.681
RGPD5	2q13	5 of 11	2 of 16	0.084	1	0 of 11	7 of 16	0.022	0.681
RGPD8	2q13	5 of 11	2 of 16	0.084	1	0 of 11	7 of 16	0.022	0.681
RHOB	2p24.1	9 of 11	6 of 16	0.047	1	0 of 11	4 of 16	0.123	1
RHOG	11p15.4	1 of 11	0 of 16	0.407	1	3 of 11	14 of 16	0.003	0.268
RIC3	11p15.4	1 of 11	0 of 16	0.407	1	2 of 11	14 of 16	0.001	0.146
RIC8A	11p15.5	1 of 11	0 of 16	0.407	1	3 of 11	14 of 16	0.003	0.268
RIC8B	12q23.3	4 of 11	4 of 16	0.675	1	1 of 11	8 of 16	0.042	0.849
RIOK3	18q11.2	6 of 11	2 of 16	0.033	1	1 of 11	5 of 16	0.35	1
RIPK2	8q21.3	4 of 11	0 of 16	0.019	1	4 of 11	7 of 16	1	1
RMST	12q23.1	3 of 11	4 of 16	1	1	1 of 11	8 of 16	0.042	0.849
RNASEH2A	19p13.2	1 of 11	6 of 16	0.183	1	7 of 11	3 of 16	0.04	0.849
RNF10	12q24.31	5 of 11	4 of 16	0.411	1	1 of 11	8 of 16	0.042	0.849
RNF141	11p15.4	1 of 11	0 of 16	0.407	1	2 of 11	14 of 16	0.001	0.146
RNF144A	2p25.2	8 of 11	6 of 16	0.12	1	0 of 11	7 of 16	0.022	0.681
RNFT2	12q24.22	4 of 11	4 of 16	0.675	1	1 of 11	8 of 16	0.042	0.849
RNH1	11p15.5	1 of 11	0 of 16	0.407	1	3 of 11	14 of 16	0.003	0.268
RNLS	10q23.31	3 of 11	3 of 16	0.662	1	1 of 11	8 of 16	0.042	0.849
RNU4ATAC	2q14.2	5 of 11	3 of 16	0.206	1	0 of 11	7 of 16	0.022	0.681
ROCK2	2p25.1	8 of 11	4 of 16	0.022	1	0 of 11	7 of 16	0.022	0.681
ROM1	11q12.3	3 of 11	2 of 16	0.37	1	1 of 11	8 of 16	0.042	0.849
RPH3A	12q24.13	5 of 11	4 of 16	0.411	1	1 of 11	8 of 16	0.042	0.849
RPL23AP7	2q13	6 of 11	2 of 16	0.033	1	0 of 11	7 of 16	0.022	0.681
RPL27A	11p15.4	1 of 11	0 of 16	0.407	1	2 of 11	14 of 16	0.001	0.146
RPL6	12q24.13	5 of 11	4 of 16	0.411	1	1 of 11	8 of 16	0.042	0.849
RPLP0	12q24.23	5 of 11	4 of 16	0.411	1	1 of 11	8 of 16	0.042	0.849
RPLP0P2	11q12.2	3 of 11	2 of 16	0.37	1	1 of 11	9 of 16	0.018	0.681
RPLP2	11p15.5	1 of 11	0 of 16	0.407	1	3 of 11	14 of 16	0.003	0.268
RPS13	11p15.1	1 of 11	0 of 16	0.407	1	3 of 11	13 of 16	0.015	0.681
RRAS2	11p15.2	1 of 11	0 of 16	0.407	1	4 of 11	13 of 16	0.04	0.849
RRM1	11p15.4	1 of 11	0 of 16	0.407	1	3 of 11	14 of 16	0.003	0.268
RRM2	2p25.1	8 of 11	6 of 16	0.12	1	0 of 11	7 of 16	0.022	0.681
RRP8	11p15.4	1 of 11	0 of 16	0.407	1	2 of 11	14 of 16	0.001	0.146
RSAD2	2p25.2	8 of 11	6 of 16	0.12	1	0 of 11	7 of 16	0.022	0.681
RTBDN	19p13.2	1 of 11	6 of 16	0.183	1	7 of 11	3 of 16	0.04	0.849
RTN4RL2	11q12.1	4 of 11	2 of 16	0.187	1	1 of 11	9 of 16	0.018	0.681
RUNX1T1	8q21.3	5 of 11	1 of 16	0.027	1	4 of 11	8 of 16	0.696	1
SAA1	11p15.1	1 of 11	1 of 16	1	1	4 of 11	13 of 16	0.04	0.849
SAA2	11p15.1	1 of 11	1 of 16	1	1	4 of 11	13 of 16	0.04	0.849
SAA2-SAA4	11p15.1	1 of 11	1 of 16	1	1	4 of 11	13 of 16	0.04	0.849
SAA3P	11p15.1	1 of 11	1 of 16	1	1	4 of 11	13 of 16	0.04	0.849
SAA4	11p15.1	1 of 11	1 of 16	1	1	4 of 11	13 of 16	0.04	0.849
SAAL1	11p15.1	1 of 11	1 of 16	1	1	4 of 11	13 of 16	0.04	0.849
SART3	12q23.3	5 of 11	3 of 16	0.206	1	1 of 11	9 of 16	0.018	0.681
SBF2	11p15.4	1 of 11	0 of 16	0.407	1	2 of 11	14 of 16	0.001	0.146
SCGB1A1	11q12.3	3 of 11	2 of 16	0.37	1	1 of 11	9 of 16	0.018	0.681
SCGB1C1	11p15.5	1 of 11	0 of 16	0.407	1	3 of 11	14 of 16	0.003	0.268
SCGB1D1	11q12.3	3 of 11	2 of 16	0.37	1	1 of 11	9 of 16	0.018	0.681
SCGB1D2	11q12.3	3 of 11	2 of 16	0.37	1	1 of 11	9 of 16	0.018	0.681
SCGB1D4	11q12.3	3 of 11	2 of 16	0.37	1	1 of 11	9 of 16	0.018	0.681
SCGB2A1	11q12.3	3 of 11	2 of 16	0.37	1	1 of 11	9 of 16	0.018	0.681
SCGB2A2	11q12.3	3 of 11	2 of 16	0.37	1	1 of 11	9 of 16	0.018	0.681
SCT	11p15.5	1 of 11	0 of 16	0.407	1	3 of 11	14 of 16	0.003	0.268
SCTR	2q14.2	4 of 11	3 of 16	0.391	1	0 of 11	7 of 16	0.022	0.681
SCUBE2	11p15.4	1 of 11	0 of 16	0.407	1	2 of 11	14 of 16	0.001	0.146
SCYL2	12q23.1	3 of 11	4 of 16	1	1	1 of 11	8 of 16	0.042	0.849
SDC1	2p24.1	9 of 11	6 of 16	0.047	1	0 of 11	4 of 16	0.123	1
SDHAF2	11q12.2	3 of 11	2 of 16	0.37	1	1 of 11	9 of 16	0.018	0.681
SDS	12q24.13	5 of 11	4 of 16	0.411	1	1 of 11	8 of 16	0.042	0.849
SDSL	12q24.13	5 of 11	4 of 16	0.411	1	1 of 11	8 of 16	0.042	0.849
SEL1L3	4p15.2	7 of 11	0 of 16	0	1	3 of 11	7 of 16	0.448	1
SELPLG	12q24.11	5 of 11	4 of 16	0.411	1	1 of 11	8 of 16	0.042	0.849
SEPSECS	4p15.2	5 of 11	0 of 16	0.006	1	3 of 11	7 of 16	0.448	1
SERGEF	11p15.1	1 of 11	1 of 16	1	1	4 of 11	13 of 16	0.04	0.849
SERPING1	11q12.1	4 of 11	2 of 16	0.187	1	1 of 11	9 of 16	0.018	0.681
SH2B3	12q24.12	5 of 11	4 of 16	0.411	1	1 of 11	8 of 16	0.042	0.849
SH3BP2	4p16.3	7 of 11	3 of 16	0.04	1	3 of 11	5 of 16	1	1
SIGIRR	11p15.5	1 of 11	0 of 16	0.407	1	3 of 11	14 of 16	0.003	0.268
SIRT3	11p15.5	1 of 11	0 of 16	0.407	1	3 of 11	14 of 16	0.003	0.268
SIRT4	12q24.31	5 of 11	4 of 16	0.411	1	1 of 11	8 of 16	0.042	0.849
SLC10A5	8q21.13	5 of 11	1 of 16	0.027	1	3 of 11	7 of 16	0.448	1
SLC15A3	11q12.2	3 of 11	2 of 16	0.37	1	1 of 11	9 of 16	0.018	0.681
SLC16A12	10q23.31	3 of 11	2 of 16	0.37	1	1 of 11	9 of 16	0.018	0.681
SLC17A8	12q23.1	3 of 11	4 of 16	1	1	1 of 11	8 of 16	0.042	0.849
SLC20A1	2q13	5 of 11	2 of 16	0.084	1	0 of 11	7 of 16	0.022	0.681
SLC22A18	11p15.4	1 of 11	0 of 16	0.407	1	3 of 11	14 of 16	0.003	0.268
SLC22A18AS	11p15.4	1 of 11	0 of 16	0.407	1	3 of 11	14 of 16	0.003	0.268
SLC24A6	12q24.13	5 of 11	4 of 16	0.411	1	1 of 11	8 of 16	0.042	0.849
SLC25A22	11p15.5	1 of 11	0 of 16	0.407	1	3 of 11	14 of 16	0.003	0.268
SLC25A3	12q23.1	4 of 11	4 of 16	0.675	1	1 of 11	8 of 16	0.042	0.849
SLC30A9	4p13	4 of 11	0 of 16	0.019	1	4 of 11	7 of 16	1	1
SLC34A2	4p15.2	7 of 11	0 of 16	0	1	3 of 11	7 of 16	0.448	1
SLC35C1	11p11.2	3 of 11	2 of 16	0.37	1	1 of 11	10 of 16	0.008	0.46
SLC35F5	2q14.1	6 of 11	2 of 16	0.033	1	0 of 11	7 of 16	0.022	0.681
SLC39A13	11p11.2	3 of 11	3 of 16	0.662	1	1 of 11	9 of 16	0.018	0.681
SLC41A2	12q23.3	4 of 11	4 of 16	0.675	1	1 of 11	8 of 16	0.042	0.849
SLC43A1	11q12.1	4 of 11	2 of 16	0.187	1	1 of 11	9 of 16	0.018	0.681
SLC43A3	11q12.1	4 of 11	2 of 16	0.187	1	1 of 11	9 of 16	0.018	0.681
SLC5A12	11p14.2	2 of 11	0 of 16	0.157	1	3 of 11	12 of 16	0.022	0.689
SLC5A8	12q23.1	3 of 11	4 of 16	1	1	1 of 11	8 of 16	0.042	0.849
SLC7A13	8q21.3	6 of 11	1 of 16	0.009	1	4 of 11	7 of 16	1	1
SLC9A7P1	12q23.1	3 of 11	4 of 16	1	1	1 of 11	8 of 16	0.042	0.849
SMPD1	11p15.4	1 of 11	0 of 16	0.407	1	2 of 11	14 of 16	0.001	0.146
SMTNL1	11q12.1	4 of 11	2 of 16	0.187	1	1 of 11	9 of 16	0.018	0.681
SNORA23	11p15.4	1 of 11	0 of 16	0.407	1	2 of 11	14 of 16	0.001	0.146
SNORA3	11p15.4	1 of 11	0 of 16	0.407	1	2 of 11	14 of 16	0.001	0.146
SNORA45	11p15.4	1 of 11	0 of 16	0.407	1	2 of 11	14 of 16	0.001	0.146
SNORA52	11p15.5	1 of 11	0 of 16	0.407	1	3 of 11	14 of 16	0.003	0.268
SNORA53	12q23.1	4 of 11	4 of 16	0.675	1	1 of 11	8 of 16	0.042	0.849
SNORA54	11p15.4	1 of 11	0 of 16	0.407	1	3 of 11	14 of 16	0.003	0.268
SNORA57	11q12.3	4 of 11	2 of 16	0.187	1	1 of 11	8 of 16	0.042	0.849
SNORA80B	2p25.1	8 of 11	6 of 16	0.12	1	0 of 11	7 of 16	0.022	0.681
SNORD67	11p11.2	3 of 11	2 of 16	0.37	1	1 of 11	10 of 16	0.008	0.46
SNORD97	11p15.3	1 of 11	0 of 16	0.407	1	2 of 11	13 of 16	0.002	0.266
SNRPF	12q23.1	4 of 11	4 of 16	0.675	1	1 of 11	8 of 16	0.042	0.849
SNX16	8q21.13	5 of 11	1 of 16	0.027	1	3 of 11	7 of 16	0.448	1
SOD3	4p15.2	5 of 11	0 of 16	0.006	1	3 of 11	7 of 16	0.448	1
SOX11	2p25.2	8 of 11	6 of 16	0.12	1	0 of 11	7 of 16	0.022	0.681
SOX6	11p15.2	1 of 11	0 of 16	0.407	1	4 of 11	13 of 16	0.04	0.849
SPI1	11p11.2	3 of 11	3 of 16	0.662	1	1 of 11	9 of 16	0.018	0.681
SPIC	12q23.2	3 of 11	4 of 16	1	1	1 of 11	8 of 16	0.042	0.849
SPON1	11p15.2	1 of 11	0 of 16	0.407	1	4 of 11	13 of 16	0.04	0.849
SPPL3	12q24.31	5 of 11	4 of 16	0.411	1	1 of 11	8 of 16	0.042	0.849
SPRYD5	11q11	3 of 11	1 of 16	0.273	1	1 of 11	10 of 16	0.008	0.46
SPTY2D1	11p15.1	1 of 11	0 of 16	0.407	1	4 of 11	13 of 16	0.04	0.849
SRRM4	12q24.23	4 of 11	4 of 16	0.675	1	1 of 11	8 of 16	0.042	0.849
SRSF9	12q24.31	5 of 11	4 of 16	0.411	1	1 of 11	8 of 16	0.042	0.849
SSH1	12q24.11	5 of 11	4 of 16	0.411	1	1 of 11	8 of 16	0.042	0.849
SSRP1	11q12.1	4 of 11	2 of 16	0.187	1	1 of 11	9 of 16	0.018	0.681
ST5	11p15.4	1 of 11	0 of 16	0.407	1	2 of 11	14 of 16	0.001	0.146
STAB2	12q23.3	4 of 11	4 of 16	0.675	1	1 of 11	8 of 16	0.042	0.849
STAMBPL1	10q23.31	3 of 11	2 of 16	0.37	1	1 of 11	9 of 16	0.018	0.681
STEAP3	2q14.2	4 of 11	3 of 16	0.391	1	0 of 11	7 of 16	0.022	0.681
STH	17q21.31	2 of 11	1 of 16	0.549	1	4 of 11	13 of 16	0.04	0.849
STIM1	11p15.4	1 of 11	0 of 16	0.407	1	3 of 11	14 of 16	0.003	0.268
STIM2	4p15.2	7 of 11	0 of 16	0	1	3 of 11	7 of 16	0.448	1
STK33	11p15.4	1 of 11	0 of 16	0.407	1	2 of 11	14 of 16	0.001	0.146
STMN2	8q21.13	6 of 11	2 of 16	0.033	1	3 of 11	6 of 16	0.692	1
STX3	11q12.1	3 of 11	2 of 16	0.37	1	1 of 11	9 of 16	0.018	0.681
SUDS3	12q24.23	4 of 11	4 of 16	0.675	1	1 of 11	8 of 16	0.042	0.849
SVOP	12q24.11	5 of 11	4 of 16	0.411	1	1 of 11	8 of 16	0.042	0.849
SWAP70	11p15.4	1 of 11	0 of 16	0.407	1	2 of 11	14 of 16	0.001	0.146
SYCP3	12q23.2	3 of 11	4 of 16	1	1	1 of 11	8 of 16	0.042	0.849
SYT13	11p11.2	3 of 11	2 of 16	0.37	1	1 of 11	10 of 16	0.008	0.46
SYT7	11q12.2	3 of 11	2 of 16	0.37	1	1 of 11	9 of 16	0.018	0.681
SYT8	11p15.5	1 of 11	0 of 16	0.407	1	3 of 11	14 of 16	0.003	0.268
SYT9	11p15.4	1 of 11	1 of 16	1	1	2 of 11	13 of 16	0.002	0.266
TAF10	11p15.4	1 of 11	0 of 16	0.407	1	2 of 11	14 of 16	0.001	0.146
TAF1B	2p25.1	8 of 11	6 of 16	0.12	1	0 of 11	7 of 16	0.022	0.681
TALDO1	11p15.5	1 of 11	0 of 16	0.407	1	3 of 11	14 of 16	0.003	0.268
TAOK3	12q24.23	4 of 11	4 of 16	0.675	1	1 of 11	8 of 16	0.042	0.849
TBC1D1	4p14	4 of 11	0 of 16	0.019	1	4 of 11	7 of 16	1	1
TBC1D19	4p15.2	7 of 11	0 of 16	0	1	3 of 11	7 of 16	0.448	1
TBX3	12q24.21	4 of 11	4 of 16	0.675	1	1 of 11	8 of 16	0.042	0.849
TBX5	12q24.21	4 of 11	4 of 16	0.675	1	1 of 11	8 of 16	0.042	0.849
TCEB1	8q21.11	6 of 11	2 of 16	0.033	1	3 of 11	4 of 16	1	1
TCHP	12q24.11	4 of 11	4 of 16	0.675	1	1 of 11	8 of 16	0.042	0.849
TCN1	11q12.1	3 of 11	2 of 16	0.37	1	1 of 11	9 of 16	0.018	0.681
TCP11L2	12q23.3	4 of 11	4 of 16	0.675	1	1 of 11	8 of 16	0.042	0.849
TCTN1	12q24.11	4 of 11	4 of 16	0.675	1	1 of 11	8 of 16	0.042	0.849
TDG	12q23.3	4 of 11	4 of 16	0.675	1	1 of 11	8 of 16	0.042	0.849
TEAD1	11p15.3	2 of 11	0 of 16	0.157	1	2 of 11	13 of 16	0.002	0.266
TESC	12q24.22	4 of 11	4 of 16	0.675	1	1 of 11	8 of 16	0.042	0.849
TFCP2L1	2q14.2	5 of 11	3 of 16	0.206	1	0 of 11	7 of 16	0.022	0.681
TGFBRAP1	2q12.1	5 of 11	2 of 16	0.084	1	0 of 11	7 of 16	0.022	0.681
TH	11p15.5	1 of 11	0 of 16	0.407	1	3 of 11	14 of 16	0.003	0.268
TIMM10	11q12.1	4 of 11	2 of 16	0.187	1	1 of 11	9 of 16	0.018	0.681
TMED1	19p13.2	2 of 11	6 of 16	0.405	1	7 of 11	3 of 16	0.04	0.849
TMEM109	11q12.2	3 of 11	2 of 16	0.37	1	1 of 11	9 of 16	0.018	0.681
TMEM116	12q24.13	5 of 11	4 of 16	0.411	1	1 of 11	8 of 16	0.042	0.849
TMEM119	12q23.3	5 of 11	3 of 16	0.206	1	1 of 11	9 of 16	0.018	0.681
TMEM132A	11q12.2	3 of 11	2 of 16	0.37	1	1 of 11	9 of 16	0.018	0.681
TMEM132B	12q24.31	4 of 11	4 of 16	0.675	1	1 of 11	8 of 16	0.042	0.849
TMEM138	11q12.2	3 of 11	2 of 16	0.37	1	1 of 11	9 of 16	0.018	0.681
TMEM177	2q14.2	4 of 11	3 of 16	0.391	1	0 of 11	7 of 16	0.022	0.681
TMEM185B	2q14.2	4 of 11	3 of 16	0.391	1	0 of 11	7 of 16	0.022	0.681
TMEM216	11q12.2	3 of 11	2 of 16	0.37	1	1 of 11	9 of 16	0.018	0.681
TMEM233	12q24.23	5 of 11	4 of 16	0.411	1	1 of 11	8 of 16	0.042	0.849
TMEM241	18q11.2	6 of 11	2 of 16	0.033	1	1 of 11	5 of 16	0.35	1
TMEM37	2q14.2	4 of 11	3 of 16	0.391	1	0 of 11	7 of 16	0.022	0.681
TMEM41B	11p15.4	1 of 11	0 of 16	0.407	1	2 of 11	14 of 16	0.001	0.146
TMEM70	8q21.11	6 of 11	2 of 16	0.033	1	3 of 11	4 of 16	1	1
TMEM80	11p15.5	1 of 11	0 of 16	0.407	1	3 of 11	14 of 16	0.003	0.268
TMEM86A	11p15.1	1 of 11	0 of 16	0.407	1	4 of 11	13 of 16	0.04	0.849
TMEM87B	2q13	5 of 11	2 of 16	0.084	1	0 of 11	7 of 16	0.022	0.681
TMEM9B	11p15.4	1 of 11	0 of 16	0.407	1	2 of 11	14 of 16	0.001	0.146
TMPO	12q23.1	3 of 11	4 of 16	1	1	1 of 11	8 of 16	0.042	0.849
TMX2	11q12.1	4 of 11	2 of 16	0.187	1	1 of 11	9 of 16	0.018	0.681
TMX2-CTNND1	11q12.1	4 of 11	2 of 16	0.187	1	1 of 11	9 of 16	0.018	0.681
TNKS1BP1	11q12.1	4 of 11	2 of 16	0.187	1	1 of 11	9 of 16	0.018	0.681
TNNI2	11p15.5	1 of 11	0 of 16	0.407	1	3 of 11	14 of 16	0.003	0.268
TNNT3	11p15.5	1 of 11	0 of 16	0.407	1	3 of 11	14 of 16	0.003	0.268
TOLLIP	11p15.5	1 of 11	0 of 16	0.407	1	3 of 11	14 of 16	0.003	0.268
TP53I11	11p11.2	3 of 11	2 of 16	0.37	1	1 of 11	10 of 16	0.008	0.46
TPCN1	12q24.13	5 of 11	4 of 16	0.411	1	1 of 11	8 of 16	0.042	0.849
TPD52	8q21.13	6 of 11	2 of 16	0.033	1	3 of 11	6 of 16	0.692	1
TPH1	11p15.1	1 of 11	1 of 16	1	1	4 of 11	13 of 16	0.04	0.849
TPP1	11p15.4	1 of 11	0 of 16	0.407	1	2 of 11	14 of 16	0.001	0.146
TRAFD1	12q24.13	5 of 11	4 of 16	0.411	1	1 of 11	8 of 16	0.042	0.849
TRIAP1	12q24.31	5 of 11	4 of 16	0.411	1	1 of 11	8 of 16	0.042	0.849
TRIB2	2p24.3	9 of 11	5 of 16	0.018	1	0 of 11	5 of 16	0.06	0.849
TRIM21	11p15.4	1 of 11	0 of 16	0.407	1	2 of 11	14 of 16	0.001	0.146
TRIM22	11p15.4	1 of 11	2 of 16	1	1	2 of 11	13 of 16	0.002	0.266
TRIM3	11p15.4	1 of 11	0 of 16	0.407	1	2 of 11	14 of 16	0.001	0.146
TRIM34	11p15.4	1 of 11	2 of 16	1	1	2 of 11	13 of 16	0.002	0.266
TRIM43	2q11.1	4 of 11	3 of 16	0.391	1	0 of 11	7 of 16	0.022	0.681
TRIM43B	2q11.1	4 of 11	3 of 16	0.391	1	0 of 11	7 of 16	0.022	0.681
TRIM48	11q11	3 of 11	1 of 16	0.273	1	1 of 11	10 of 16	0.008	0.46
TRIM5	11p15.4	1 of 11	2 of 16	1	1	2 of 11	13 of 16	0.002	0.266
TRIM6	11p15.4	1 of 11	2 of 16	1	1	2 of 11	13 of 16	0.002	0.266
TRIM64C	11p11.12	3 of 11	2 of 16	0.37	1	1 of 11	9 of 16	0.018	0.681
TRIM66	11p15.4	1 of 11	0 of 16	0.407	1	2 of 11	14 of 16	0.001	0.146
TRIM68	11p15.4	1 of 11	0 of 16	0.407	1	2 of 11	14 of 16	0.001	0.146
TRIM6-TRIM34	11p15.4	1 of 11	2 of 16	1	1	2 of 11	13 of 16	0.002	0.266
TRIM78P	11p15.4	1 of 11	2 of 16	1	1	2 of 11	13 of 16	0.002	0.266
TRPC2	11p15.4	1 of 11	0 of 16	0.407	1	3 of 11	14 of 16	0.003	0.268
TRPM5	11p15.5	1 of 11	0 of 16	0.407	1	3 of 11	14 of 16	0.003	0.268
TRPV4	12q24.11	4 of 11	4 of 16	0.675	1	1 of 11	8 of 16	0.042	0.849
TSG101	11p15.1	1 of 11	1 of 16	1	1	4 of 11	13 of 16	0.04	0.849
TSN	2q14.3	5 of 11	3 of 16	0.206	1	0 of 11	7 of 16	0.022	0.681
TSPAN18	11p11.2	3 of 11	2 of 16	0.37	1	1 of 11	10 of 16	0.008	0.46
TSPAN32	11p15.5	1 of 11	0 of 16	0.407	1	3 of 11	14 of 16	0.003	0.268
TSPAN4	11p15.5	1 of 11	0 of 16	0.407	1	3 of 11	14 of 16	0.003	0.268
TSSC4	11p15.5	1 of 11	0 of 16	0.407	1	3 of 11	14 of 16	0.003	0.268
TTC17	11p12	3 of 11	2 of 16	0.37	1	1 of 11	10 of 16	0.008	0.46
TTC9C	11q12.3	4 of 11	2 of 16	0.187	1	1 of 11	8 of 16	0.042	0.849
TTL|chr2	2q13	5 of 11	2 of 16	0.084	1	0 of 11	7 of 16	0.022	0.681
TUB	11p15.4	1 of 11	0 of 16	0.407	1	2 of 11	14 of 16	0.001	0.146
TUT1	11q12.3	3 of 11	2 of 16	0.37	1	1 of 11	8 of 16	0.042	0.849
TXNRD1	12q23.3	4 of 11	4 of 16	0.675	1	1 of 11	8 of 16	0.042	0.849
UBE2L6	11q12.1	4 of 11	2 of 16	0.187	1	1 of 11	9 of 16	0.018	0.681
UBE2W	8q21.11	6 of 11	2 of 16	0.033	1	3 of 11	5 of 16	1	1
UBE3B	12q24.11	4 of 11	4 of 16	0.675	1	1 of 11	8 of 16	0.042	0.849
UBQLN3	11p15.4	1 of 11	1 of 16	1	1	2 of 11	14 of 16	0.001	0.146
UBQLNL	11p15.4	1 of 11	1 of 16	1	1	2 of 11	14 of 16	0.001	0.146
UBXN1	11q12.3	4 of 11	2 of 16	0.187	1	1 of 11	8 of 16	0.042	0.849
UEVLD	11p15.1	1 of 11	1 of 16	1	1	4 of 11	13 of 16	0.04	0.849
UHRF1BP1L	12q23.1	3 of 11	4 of 16	1	1	1 of 11	8 of 16	0.042	0.849
UNC119B	12q24.31	5 of 11	4 of 16	0.411	1	1 of 11	8 of 16	0.042	0.849
UNG	12q24.11	4 of 11	4 of 16	0.675	1	1 of 11	8 of 16	0.042	0.849
USH1C	11p15.1	1 of 11	0 of 16	0.407	1	3 of 11	13 of 16	0.015	0.681
USP30	12q24.11	4 of 11	4 of 16	0.675	1	1 of 11	8 of 16	0.042	0.849
USP44	12q22	4 of 11	4 of 16	0.675	1	1 of 11	8 of 16	0.042	0.849
USP47	11p15.3	2 of 11	0 of 16	0.157	1	2 of 11	13 of 16	0.002	0.266
UTP20	12q23.2	3 of 11	4 of 16	1	1	1 of 11	8 of 16	0.042	0.849
UXS1	2q12.2	6 of 11	2 of 16	0.033	1	0 of 11	7 of 16	0.022	0.681
VEZT	12q22	4 of 11	4 of 16	0.675	1	1 of 11	8 of 16	0.042	0.849
VPS29	12q24.11	4 of 11	4 of 16	0.675	1	1 of 11	8 of 16	0.042	0.849
VPS37B	12q24.31	5 of 11	4 of 16	0.411	1	1 of 11	8 of 16	0.042	0.849
VPS37C	11q12.2	3 of 11	2 of 16	0.37	1	1 of 11	9 of 16	0.018	0.681
VSIG10	12q24.23	4 of 11	4 of 16	0.675	1	1 of 11	8 of 16	0.042	0.849
VSX1	20p11.21	9 of 11	6 of 16	0.047	1	0 of 11	2 of 16	0.499	1
VWCE	11q12.2	3 of 11	2 of 16	0.37	1	1 of 11	9 of 16	0.018	0.681
WASH2P	2q13	6 of 11	2 of 16	0.033	1	0 of 11	7 of 16	0.022	0.681
WDR35	2p24.1	9 of 11	6 of 16	0.047	1	0 of 11	4 of 16	0.123	1
WEE1	11p15.4	1 of 11	0 of 16	0.407	1	2 of 11	14 of 16	0.001	0.146
WSB2	12q24.23	4 of 11	4 of 16	0.675	1	1 of 11	8 of 16	0.042	0.849
WSCD2	12q23.3	5 of 11	4 of 16	0.411	1	1 of 11	8 of 16	0.042	0.849
WWP1	8q21.3	6 of 11	1 of 16	0.009	1	4 of 11	7 of 16	1	1
YIPF7	4p12	5 of 11	1 of 16	0.027	1	4 of 11	6 of 16	1	1
YPEL4	11q12.1	4 of 11	2 of 16	0.187	1	1 of 11	9 of 16	0.018	0.681
YWHAQ	2p25.1	8 of 11	5 of 16	0.054	1	0 of 11	7 of 16	0.022	0.681
ZBED5	11p15.3	1 of 11	1 of 16	1	1	2 of 11	13 of 16	0.002	0.266
ZBTB10	8q21.13	7 of 11	2 of 16	0.011	1	3 of 11	6 of 16	0.692	1
ZBTB3	11q12.3	4 of 11	2 of 16	0.187	1	1 of 11	8 of 16	0.042	0.849
ZC2HC1A	8q21.12	6 of 11	2 of 16	0.033	1	3 of 11	6 of 16	0.692	1
ZC3H6	2q13	5 of 11	2 of 16	0.084	1	0 of 11	7 of 16	0.022	0.681
ZC3H8	2q13	5 of 11	2 of 16	0.084	1	0 of 11	7 of 16	0.022	0.681
ZCCHC4	4p15.2	5 of 11	0 of 16	0.006	1	3 of 11	7 of 16	0.448	1
ZDHHC5	11q12.1	4 of 11	2 of 16	0.187	1	1 of 11	9 of 16	0.018	0.681
ZFAND1	8q21.13	5 of 11	1 of 16	0.027	1	3 of 11	7 of 16	0.448	1
ZFP91	11q12.1	3 of 11	2 of 16	0.37	1	1 of 11	9 of 16	0.018	0.681
ZFP91-CNTF	11q12.1	3 of 11	2 of 16	0.37	1	1 of 11	9 of 16	0.018	0.681
ZNF143	11p15.4	1 of 11	0 of 16	0.407	1	2 of 11	14 of 16	0.001	0.146
ZNF195	11p15.4	1 of 11	0 of 16	0.407	1	3 of 11	14 of 16	0.003	0.268
ZNF214	11p15.4	1 of 11	0 of 16	0.407	1	2 of 11	14 of 16	0.001	0.146
ZNF215	11p15.4	1 of 11	0 of 16	0.407	1	2 of 11	14 of 16	0.001	0.146
ZNF408	11p11.2	3 of 11	2 of 16	0.37	1	1 of 11	10 of 16	0.008	0.46
ZNF704	8q21.13	7 of 11	2 of 16	0.011	1	3 of 11	6 of 16	0.692	1
ZP1	11q12.2	3 of 11	2 of 16	0.37	1	1 of 11	9 of 16	0.018	0.681

## Sheet: Suppl Table 7
Table S7. List of the 128 genes selected after integration of sCNA and RNA-Seq data.
Gene.Symbol	Entrez Gene Name	Cytoband	sCNA type	logFC_R_vs_fS_RNASeq	P.Value_R_vs_fS_RNASeq
KCNF1	potassium voltage-gated channel modifier subfamily F member 1	2p25.1	Amplified in R	2.044	0.004
STMN2	stathmin 2	8q21.13	Amplified in R	1.755	0.128
ATP6V0D2	ATPase H+ transporting V0 subunit d2	8q21.3	Amplified in R	1.329	0.025
DDX11L2	DEAD/H-box helicase 11 like 2	2q13	Amplified in R	1.286	0.144
HEY1	hes related family bHLH transcription factor with YRPW motif 1	8q21.13	Amplified in R	1.183	0.059
GREB1	growth regulating estrogen receptor binding 1	2p25.1	Amplified in R	1.147	0.104
CNGB3	cyclic nucleotide gated channel beta 3	8q21.3	Amplified in R	1.118	0.222
IL36RN	interleukin 36 receptor antagonist	2q13	Amplified in R	0.684	0.524
PQLC3	PQ loop repeat containing 3	2p25.1	Amplified in R	0.678	0.032
SEL1L3	SEL1L family member 3	4p15.2	Amplified in R	0.631	0.128
E2F5	E2F transcription factor 5	8q21.2	Amplified in R	0.619	0.026
IL1RN	interleukin 1 receptor antagonist	2q13	Amplified in R	0.577	0.299
NTSR2	neurotensin receptor 2	2p25.1	Amplified in R	0.571	0.6
TMEM241	transmembrane protein 241	18q11.2	Amplified in R	0.565	0.066
WWP1	WW domain containing E3 ubiquitin protein ligase 1	8q21.3	Amplified in R	0.516	0.032
TMEM70	transmembrane protein 70	8q21.11	Amplified in R	0.508	0.081
CHRM4	cholinergic receptor muscarinic 4	11p11.2	Deleted in fS	2.208	0.002
WSCD2	WSC domain containing 2	12q23.3	Deleted in fS	2.086	0.12
FOXN4	forkhead box N4	12q24.11	Deleted in fS	2.085	0.05
ASCL1	achaete-scute family bHLH transcription factor 1	12q23.2	Deleted in fS	1.924	0.051
ALX4	ALX homeobox 4	11p11.2	Deleted in fS	1.719	0.133
LRRC55	leucine rich repeat containing 55	11q12.1	Deleted in fS	1.609	0.113
ALDH1L2	aldehyde dehydrogenase 1 family member L2	12q23.3	Deleted in fS	1.447	0.018
FADS2	fatty acid desaturase 2	11q12.2	Deleted in fS	1.416	0.011
SLC15A3	solute carrier family 15 member 3	11q12.2	Deleted in fS	1.404	0.034
USP44	ubiquitin specific peptidase 44	12q22	Deleted in fS	1.316	0.186
ACTA2	actin, alpha 2, smooth muscle, aorta	10q23.31	Deleted in fS	1.204	0.028
SLC9A7P1	solute carrier family 9 member 7 pseudogene 1	12q23.1	Deleted in fS	1.172	0.068
OR51E1	olfactory receptor family 51 subfamily E member 1	11p15.4	Deleted in fS	1.144	0.05
TEAD1	TEA domain transcription factor 1	11p15.3	Deleted in fS	1.133	0.009
HRK	harakiri, BCL2 interacting protein	12q24.22	Deleted in fS	1.099	0.267
HCAR3	hydroxycarboxylic acid receptor 3	12q24.31	Deleted in fS	1.097	0.218
LIPJ	lipase family member J	10q23.31	Deleted in fS	1.079	0.133
C11orf96	chromosome 11 open reading frame 96	11p11.2	Deleted in fS	1.029	0.041
OAS3	2'-5'-oligoadenylate synthetase 3	12q24.13	Deleted in fS	0.996	0.123
APLNR	apelin receptor	11q12.1	Deleted in fS	0.995	0.048
HBB	hemoglobin subunit beta	11p15.4	Deleted in fS	0.988	0.3
OAS1	2'-5'-oligoadenylate synthetase 1	12q24.13	Deleted in fS	0.973	0.146
SCUBE2	signal peptide, CUB domain and EGF like domain containing 2	11p15.4	Deleted in fS	0.967	0.086
EID3	EP300 interacting inhibitor of differentiation 3	12q23.3	Deleted in fS	0.962	0.017
CHST1	carbohydrate sulfotransferase 1	11p11.2	Deleted in fS	0.936	0.144
DTX4	deltex E3 ubiquitin ligase 4	11q12.1	Deleted in fS	0.922	0.085
SYT7	synaptotagmin 7	11q12.2	Deleted in fS	0.918	0.155
MICAL2	microtubule associated monooxygenase, calponin and LIM domain containing 2	11p15.3	Deleted in fS	0.911	0.048
OAS2	2'-5'-oligoadenylate synthetase 2	12q24.13	Deleted in fS	0.891	0.26
MICALCL	MICAL C-terminal like	11p15.3	Deleted in fS	0.887	0.168
NUAK1	NUAK family kinase 1	12q23.3	Deleted in fS	0.874	0.035
ADM	adrenomedullin	11p15.4	Deleted in fS	0.839	0.123
ACACB	acetyl-CoA carboxylase beta	12q24.11	Deleted in fS	0.823	0.103
SSH1	slingshot protein phosphatase 1	12q24.11	Deleted in fS	0.821	0.008
RTN4RL2	reticulon 4 receptor like 2	11q12.1	Deleted in fS	0.82	0.165
SNORA53	small nucleolar RNA, H/ACA box 53	12q23.1	Deleted in fS	0.818	0.19
SMTNL1	smoothelin like 1	11q12.1	Deleted in fS	0.814	0.261
TMEM116	transmembrane protein 116	12q24.13	Deleted in fS	0.814	0.024
TUB	tubby bipartite transcription factor	11p15.4	Deleted in fS	0.813	0.016
RPH3A	rabphilin 3A	12q24.13	Deleted in fS	0.811	0.346
IFIT1	interferon induced protein with tetratricopeptide repeats 1	10q23.31	Deleted in fS	0.807	0.212
TRPV4	transient receptor potential cation channel subfamily V member 4	12q24.11	Deleted in fS	0.804	0.128
DKFZp779M0652	uncharacterized DKFZp779M0652	11p11.2	Deleted in fS	0.801	0.245
LIPF	lipase F, gastric type	10q23.31	Deleted in fS	0.801	0.462
FAS	Fas cell surface death receptor	10q23.31	Deleted in fS	0.796	0.056
FADS1	fatty acid desaturase 1	11q12.2	Deleted in fS	0.792	0.146
PARPBP	PARP1 binding protein	12q23.2	Deleted in fS	0.792	0.012
DRAM1	DNA damage regulated autophagy modulator 1	12q23.2	Deleted in fS	0.756	0.081
NRIP3	nuclear receptor interacting protein 3	11p15.4	Deleted in fS	0.738	0.068
TMPO	thymopoietin	12q23.1	Deleted in fS	0.726	0.01
HCAR2	hydroxycarboxylic acid receptor 2	12q24.31	Deleted in fS	0.721	0.396
FAM216A	family with sequence similarity 216 member A	12q24.11	Deleted in fS	0.72	0.021
GNG3	G protein subunit gamma 3	11q12.3	Deleted in fS	0.717	0.301
CD6	CD6 molecule	11q12.2	Deleted in fS	0.704	0.394
GLI2	GLI family zinc finger 2	2q14.2	Deleted in fS	0.703	0.292
FOLH1	folate hydrolase 1	11p11.12	Deleted in fS	0.69	0.258
UNG	uracil DNA glycosylase	12q24.11	Deleted in fS	0.684	0.028
DEPDC4	DEP domain containing 4	12q23.1	Deleted in fS	0.683	0.132
NEDD1	neural precursor cell expressed, developmentally down-regulated 1	12q23.1	Deleted in fS	0.683	0.007
SLC43A3	solute carrier family 43 member 3	11q12.1	Deleted in fS	0.683	0.091
CCDC64	BICD family like cargo adaptor 1	12q24.23	Deleted in fS	0.678	0.164
TMEM132B	transmembrane protein 132B	12q24.31	Deleted in fS	0.668	0.471
OLFML1	olfactomedin like 1	11p15.4	Deleted in fS	0.658	0.189
NFYB	nuclear transcription factor Y subunit beta	12q23.3	Deleted in fS	0.645	0.014
HNRNPUL2-BSCL2	HNRNPUL2-BSCL2 readthrough (NMD candidate)	11q12.3	Deleted in fS	0.644	0.165
TP53I11	tumor protein p53 inducible protein 11	11p11.2	Deleted in fS	0.632	0.047
SYT13	synaptotagmin 13	11p11.2	Deleted in fS	0.629	0.225
DENND5A	DENN domain containing 5A	11p15.4	Deleted in fS	0.627	0.018
CDK17	cyclin dependent kinase 17	12q23.1	Deleted in fS	0.625	0.02
LYVE1	lymphatic vessel endothelial hyaluronan receptor 1	11p15.4	Deleted in fS	0.623	0.223
ILK	integrin linked kinase	11p15.4	Deleted in fS	0.616	0.052
MED13L	mediator complex subunit 13 like	12q24.21	Deleted in fS	0.61	0.073
VEZT	vezatin, adherens junctions transmembrane protein	12q22	Deleted in fS	0.609	0.021
TRAFD1	TRAF-type zinc finger domain containing 1	12q24.13	Deleted in fS	0.607	0.019
MS4A4A	membrane spanning 4-domains A4A	11q12.2	Deleted in fS	0.601	0.286
TSPAN18	tetraspanin 18	11p11.2	Deleted in fS	0.601	0.206
CMKLR1	chemerin chemokine-like receptor 1	12q23.3	Deleted in fS	0.596	0.351
MAPK8IP1	mitogen-activated protein kinase 8 interacting protein 1	11p11.2	Deleted in fS	0.596	0.257
CRY2	cryptochrome circadian regulator 2	11p11.2	Deleted in fS	0.59	0.079
IFIT3	interferon induced protein with tetratricopeptide repeats 3	10q23.31	Deleted in fS	0.589	0.365
RASSF10	Ras association domain family member 10	11p15.2	Deleted in fS	0.588	0.459
SH2B3	SH2B adaptor protein 3	12q24.12	Deleted in fS	0.588	0.143
ST5	suppression of tumorigenicity 5	11p15.4	Deleted in fS	0.579	0.06
PPP1CC	protein phosphatase 1 catalytic subunit gamma	12q24.11	Deleted in fS	0.576	0.018
RMST	rhabdomyosarcoma 2 associated transcript	12q23.1	Deleted in fS	0.575	0.614
KBTBD4	kelch repeat and BTB domain containing 4	11p11.2	Deleted in fS	0.571	0.12
UHRF1BP1L	UHRF1 binding protein 1 like	12q23.1	Deleted in fS	0.568	0.064
DCHS1	dachsous cadherin-related 1	11p15.4	Deleted in fS	0.562	0.226
CKAP4	cytoskeleton associated protein 4	12q23.3	Deleted in fS	0.561	0.093
C12orf42	chromosome 12 open reading frame 42	12q23.2	Deleted in fS	0.552	0.562
HCAR1	hydroxycarboxylic acid receptor 1	12q24.31	Deleted in fS	0.552	0.51
FEN1	flap structure-specific endonuclease 1	11q12.2	Deleted in fS	0.551	0.055
GCN1L1	GCN1, eIF2 alpha kinase activator homolog	12q24.23	Deleted in fS	0.55	0.145
UBE2L6	ubiquitin conjugating enzyme E2 L6	11q12.1	Deleted in fS	0.545	0.283
TMEM119	transmembrane protein 119	12q23.3	Deleted in fS	0.537	0.507
FGD6	FYVE, RhoGEF and PH domain containing 6	12q22	Deleted in fS	0.536	0.111
TBX3	T-box 3	12q24.21	Deleted in fS	0.526	0.433
CORO1C	coronin 1C	12q24.11	Deleted in fS	0.523	0.098
AHNAK	AHNAK nucleoprotein	11q12.3	Deleted in fS	0.522	0.149
ACAD10	acyl-CoA dehydrogenase family member 10	12q24.12	Deleted in fS	0.521	0.172
MS4A7	membrane spanning 4-domains A7	11q12.2	Deleted in fS	0.517	0.324
NR2C1	nuclear receptor subfamily 2 group C member 1	12q22	Deleted in fS	0.515	0.033
CCKBR	cholecystokinin B receptor	11p15.4	Deleted in fS	0.513	0.581
HCFC2	host cell factor C2	12q23.3	Deleted in fS	0.511	0.066
BSCL2	BSCL2, seipin lipid droplet biogenesis associated	11q12.3	Deleted in fS	0.51	0.114
CHPT1	choline phosphotransferase 1	12q23.2	Deleted in fS	0.506	0.184
UTP20	UTP20, small subunit processome component	12q23.2	Deleted in fS	0.501	0.092
TRIM22	tripartite motif containing 22	11p15.4	Deleted in fS	0.498	0.439
EIF4G2	eukaryotic translation initiation factor 4 gamma 2	11p15.3	Deleted in fS	0.468	0.082
WEE1	WEE1 G2 checkpoint kinase	11p15.4	Deleted in fS	0.456	0.202
MRVI1	murine retrovirus integration site 1 homolog	11p15.4	Deleted in fS	0.452	0.337
STK33	serine/threonine kinase 33	11p15.4	Deleted in fS	0.45	0.336

## Sheet: Suppl Table 8
Table S8. IPA on 128 genes list. Molecular cell functions significantly modulated
Molecular and Cellular Functions	p-value range	number of molecules
Cellular Growth and Proliferation	4.41E-02-3.61E-04	22
Cellular Compromise	4.55E-02-3.61E-04	16
Cell Death and Survival	4.76E-02-1.24E-03	14
Cell Morphology	4.17E-02-1.94E-03	10
Cellular Development	2.41E-02-3.48E-04	6

## Sheet: Suppl Table 9
Table S9. Prediction of Disease and Function activation state by IPA on 128 genes list
Disease and Function	z-score	overlap pvalue	number of molecules	prediction
Invasion of tumor cell lines	2.1	0.012	10 / 13	INCREASED
Migration of tumor cell lines	3.1	0.031	15 / 19	INCREASED
Cell movement	3.2	0.027	16 / 21	INCREASED
